# Supplementary material for: In silico region of difference (RD) analysis of Mycobacterium tuberculosis complex from sequence reads using RD-Analyzer
Source: BMC Genomics. 2016 Nov 2;17:847. doi: 10.1186/s12864-016-3213-1 (PMC5093977; doi:10.1186/s12864-016-3213-1)
Supplement: Additional file 1: Table S1. — Informative RD for MTC analysis and its characteristics. (XLS 25 kb) [file 12864_2016_3213_MOESM1_ESM.xls]

## Sheet: Supplementary Table 1
Supplementary Table 1. Informative RD for MTC analysis and its characteristics
No.	Region of Differrence (RD)					Longest Unique Sequences (LUS)
	RD targets	Start	Stop	Size (bp)	Rv in RD	Start	Stop	Size (bp)	Rv in LUS
1	RD9	~2,330,000	~2,332,100	2029	Rv2073c-2075c	2330873	2332102	1230	Rv2074-2076c
2	RD711	1501713	1503655	1943	Rv1333-1336	1501713	1502600	888	Rv1333
3	RD702	216795	218516	1722	Rv0186	216795	217521	726	Rv0186
4	RD4	~1,696,200	~1,708,800	12732	Rv1506c-1516c	1703743	1705033	1291	Rv1511-1512
5	RD1bcg	~4,349,600	~4,359,000	9400	Rv3871-3879c	4354000	4358331	4332	Rv3876-3879c
6	RD1mic	~4,340,400	~4,353,500	13100	Rv3864-3871	4341243	4342421	1179	Rv3865-3866
7	RD2seal	2221000	2222900	1901	Rv1978-1979c	2221000	2221882	883	Rv1978
8	RD2bcg	2221100	2231800	10701	Rv1978-1988	2228469	2230030	1562	Rv1984c-1986
9	RD7	~2,208,000	~2,220,500	12719	Rv1964-1977	2216432	2217194	763	Rv1972
10	RD8	~4,056,800	~4,062,600	5894	Rv3617-3623	4059035	4059984	950	Rv3618
11	RD10	~264,700	~266,600	1902	Rv0221-0223	264754	265239	486	Rv0221
12	RD12bov	3484700	3487500	2801	Rv3117-3121	3485951	3486881	931	Rv3120,3121
13	RD12can	3479400	3491800	12401	Rv3111-3126c	3481348	3481911	564	Rv3115
14	RD105	79567	83034	3468	Rv0071-0074	79567	80185	619	Rv0071
15	RD239	4092077	4092919	843	Rv3651	4092077	4092919	843	Rv3651
16	RD750	1710767	1711556	790	Rv1519-1520	1710767	1710848	82	Rv1519
17	RD142	1332182	1335033	2852	Rv1189-1192	1332329	1332922	594	Rv1189
18	RD150	1896862	1899349	2488	Rv1671-1674c	1896862	1899349	2488	Rv1671-1674c
19	RD181	2535429	2536140	712	Rv2262c-2263	2535429	2535692	264	Rv2263
20	RD207	3120521	3127920	7400	Rv2814c-2820c	3125721	3127920	2200	Rv2818c-2820c
21	RD115	453364	455971	2608	Rv0376c-0378	453364	455564	2201	Rv0376c-0377
22	RD122	669793	670964	1172	Rv0576	669793	670964	1172	Rv0576
23	RD174	2237049	2240699	3651	Rv1992c-1997	2237559	2238393	835	Rv1993c, 1994c
24	RD182	2545194	2551674	6481	Rv2270-2280	2545194	2546435	1241	Rv2271-2273
25	RD183	2585853	2588770	2918	Rv2313c-2315c	2585853	2588770	2918	Rv2313c-2315c
26	RD193	2704306	2704807	502	Rv2406c-2407	2704306	2704807	502	Rv2406c-2407
27	RD219	3448504	3451396	2893	Rv3083-3085	3449707	3450929	1223	Rv3083-3084
28	RD724	2265112	2266239	1128	Rv2018-2019	2265112	2266239	1128	Rv2018-2019
29	RD726	3904958	3906706	1749	Rv3485c-3487c	3904958	3905437	480	Rv3485c
30	RD761	1502787	1503881	1095	Rv1334-1336	1502902	1503326	425	Rv1334, 1335
31	7bp pks15/1	3296380	3296381	7	Rv2946c-2947c	3296220	3296540	320	Rv2946c-2947c
