# Supplementary material for: In silico region of difference (RD) analysis of Mycobacterium tuberculosis complex from sequence reads using RD-Analyzer
Source: BMC Genomics. 2016 Nov 2;17:847. doi: 10.1186/s12864-016-3213-1 (PMC5093977; doi:10.1186/s12864-016-3213-1)
Supplement: Additional file 2: Table S2. — Prediction rule for MTC species and Mtb lineages/sublineages. (XLS 25 kb) [file 12864_2016_3213_MOESM2_ESM.xls]

## Sheet: Supplementary Table 2
Supplementary Table 2. Prediction rule for MTC species and Mtb lineages/sublineages
Species	Lineage	Sublineage	Rule for differentiation
M. tuberculosis	Indo-Oceanic	Lineage 1	RD239 deletion
	East-Asian	Lineage 2.1	RD105 deletion AND (no deletion of RD142 OR RD150 OR RD181 OR RD207)
		Lineage 2.2.1	RD105 AND RD181 AND RD207 deletion AND (no deletion of RD142 OR RD150)
		Lineage 2.2.1.1	RD105 AND RD150 AND RD181 AND RD207 deletion AND (no deletion of RD142)
		Lineage 2.2.1.2	RD105 AND RD142 AND RD181 AND RD207 deletion AND (no deletion of RD150)
		Lineage 2.2.2	RD105 AND RD207 deletion AND (no deletion of RD142 OR RD150 OR RD181 )
	East-African Indian	Lineage 3	RD750 deletion AND no deletion of pks15/1
	Euro-American	Lineage 4.1.1.1	RD183 deletion AND 7 bp deletion of pks15/1
		Lineage 4.1.1.3	RD193 deletion AND 7 bp deletion of pks15/1
		Lineage 4.1.2.1	RD182 deletion AND 7 bp deletion of pks15/1
		Lineage 4.3.2.1	RD761 deletion AND 7 bp deletion of pks15/1
		Lineage 4.3.3	RD115 deletion AND 7 bp deletion of pks15/1
		Lineage 4.3.4	RD174 deletion AND 7 bp deletion of pks15/1
		Lineage 4.5	RD122 deletion AND 7 bp deletion of pks15/1
		Lineage 4.6.1	RD724 deletion AND 7 bp deletion of pks15/1
		Lineage 4.6.2	RD726 deletion AND 7 bp deletion of pks15/1
		Lineage 4.2, 4.4, 4.7	7 bp deletion of pks15/1 AND (no deletion of RD115 OR RD122 OR RD174 OR RD182 OR RD183 OR RD193 OR RD219 OR RD724 OR RD726 OR RD761)
		Lineage 4.8	RD219 deletion AND 7 bp deletion of pks15/1
M. canetii			RD12can deletion AND no deletion of RD9 AND pks15/1
M. africanum I			RD711 deletion AND no deletion of RD1mic
M. africanum II			RD711 deletion AND 6 bp deletion of pks15/1
M. microti			RD1mic deletion
M. pinnipedii			RD2seal deletion AND 6 bp deletion of pks15/1 AND (no deletion of RD711 OR RD2bcg)
M. caprae			RD12bov deletion AND 6 bp deletion of pks15/1 AND (no deletion of RD4 OR RD1bcg OR RD2bcg)
M. bovis (classical)			RD4 deletion AND no deletion of RD1bcg AND RD2bcg
M. bovis BCG Moreau			RD4 AND RD1bcg deletion AND no deletion of RD2bcg
M. bovis BCG Merieux			RD4 AND RD1bcg AND RD2bcg deletion
