# Supplementary material for: In silico region of difference (RD) analysis of Mycobacterium tuberculosis complex from sequence reads using RD-Analyzer
Source: BMC Genomics. 2016 Nov 2;17:847. doi: 10.1186/s12864-016-3213-1 (PMC5093977; doi:10.1186/s12864-016-3213-1)
Supplement: Additional file 3: Table S3. — Raw data and outputs from RD-Analyzer and characteristics of WGS from Mtb lineage and sublineages and other species of MTC retrieved from previous studies and public databases. (XLS 224 kb) [file 12864_2016_3213_MOESM3_ESM.xls]

## Sheet: Supplementary Table 3
Supplementary Table 3. Raw data and outputs from RD-Analyzer and characteristics of WGS from Mtb lineage and sublineages and other species of MTC retrieved from previous studies and public databases
Accession No.	Barcoding	Barcoding-SNP	RD Prediction	RD9	RD711	RD702	RD4	RD1bcg	RD1mic	RD2seal	RD2bcg	RD7	RD8	RD10	RD12bovis	RD12can	RD105	RD239	RD750	RD142	RD150	RD181	RD207	RD115	RD122	RD174	RD182	RD183	RD193	RD219	RD724	RD726	RD761	pks 15/1	Depth
ERR400313	lineage1.1.2	615938,2622402,4404247	Mtb: Indo-Oceanic - Lineage 1 - (RD239)	P	P	P	P	P	P	P	P	P	P	P	P	P	P	A	P	P	P	P	P	P	P	P	P	P	P	P	P	P	P	Complete	89
ERR400397	lineage1.1.2	615938,2622402,4404247	Mtb: Indo-Oceanic - Lineage 1 - (RD239)	P	P	P	P	P	P	P	P	P	P	P	P	P	P	A	P	P	P	P	P	P	P	P	P	P	P	P	P	P	P	Complete	193
ERR400399	lineage1.1.2	615938,2622402,4404247	Mtb: Indo-Oceanic - Lineage 1 - (RD239)	P	P	P	P	P	P	P	P	P	P	P	P	P	P	A	P	P	P	P	P	P	P	P	P	P	P	P	P	P	P	Complete	153
ERR400416	lineage1.1.2	615938,2622402,4404247	Mtb: Indo-Oceanic - Lineage 1 - (RD239)	P	P	P	P	P	P	P	P	P	P	P	P	P	P	A	P	P	P	P	P	P	P	P	P	P	P	P	P	P	P	Complete	187
ERR400434	lineage1.1.2	615938,2622402,4404247	Mtb: Indo-Oceanic - Lineage 1 - (RD239)	P	P	P	P	P	P	P	P	P	P	P	P	P	P	A	P	P	P	P	P	P	P	P	P	P	P	P	P	P	P	Complete	209
ERR400448	lineage1.1.2	615938,2622402,4404247	Mtb: Indo-Oceanic - Lineage 1 - (RD239)	P	P	P	P	P	P	P	P	P	P	P	P	P	P	A	P	P	P	P	P	P	P	P	P	P	P	P	P	P	P	Complete	183
ERR400453	lineage1.1.2	615938,2622402,4404247	Mtb: Indo-Oceanic - Lineage 1 - (RD239)	P	P	P	P	P	P	P	P	P	P	P	P	P	P	A	P	P	P	P	P	P	P	P	P	P	P	P	P	P	P	Complete	151
ERR400463	lineage1.1.2	615938,2622402,4404247	Mtb: Indo-Oceanic - Lineage 1 - (RD239)	P	P	P	P	P	P	P	P	P	P	P	P	P	P	A	P	P	P	P	P	P	P	P	P	P	P	P	P	P	P	Complete	166
ERR400469	lineage1.1.2	615938,2622402,4404247	Mtb: Indo-Oceanic - Lineage 1 - (RD239)	P	P	P	P	P	P	P	P	P	P	P	P	P	P	A	P	P	P	P	P	P	P	P	P	P	P	P	P	P	P	Complete	150
ERR400474	lineage1.1.2	615938,2622402,4404247	Mtb: Indo-Oceanic - Lineage 1 - (RD239)	P	P	P	P	P	P	P	P	P	P	P	P	P	P	A	P	P	P	P	P	P	P	P	P	P	P	P	P	P	P	Complete	128
ERR040121	lineage1.1.2	615938,2622402,4404247	Mtb: Indo-Oceanic - Lineage 1 - (RD239)	P	P	P	P	P	P	P	P	P	P	P	P	P	P	A	P	P	P	P	P	P	P	P	P	P	P	P	P	P	P	Complete	256
ERR400381	lineage1.1.3	615938,1491275,4404247	Mtb: Indo-Oceanic - Lineage 1 - (RD239)	P	P	P	P	P	P	P	P	P	P	P	P	P	P	A	P	P	P	P	P	P	P	P	P	P	P	P	P	P	P	Complete	31
ERR400455	lineage1.1.3	615938,1491275,4404247	Mtb: Indo-Oceanic - Lineage 1 - (RD239)	P	P	P	P	P	P	P	P	P	P	P	P	P	P	A	P	P	P	P	P	P	P	P	P	P	P	P	P	P	P	Complete	193
ERR400540	lineage1.1.3	615938,1491275,4404247	Mtb: Indo-Oceanic - Lineage 1 - (RD239)	P	P	P	P	P	P	P	P	P	P	P	P	P	P	A	P	P	P	P	P	P	P	P	P	P	P	P	P	P	P	Complete	95
ERR400307	lineage1.2.1	615938,3479545	Mtb: Indo-Oceanic - Lineage 1 - (RD239)	P	P	P	P	P	P	P	P	P	P	P	P	P	P	A	P	P	P	P	P	P	P	P	P	P	P	P	P	P	P	Complete	101
ERR400309	lineage1.2.1	615938,3479545	Mtb: Indo-Oceanic - Lineage 1 - (RD239)	P	P	P	P	P	P	P	P	P	P	P	P	P	P	A	P	P	P	P	P	P	P	P	P	P	P	P	P	P	P	Complete	86
ERR400353	lineage1.2.1	615938,3479545	Mtb: Indo-Oceanic - Lineage 1 - (RD239)	P	P	P	P	P	P	P	P	P	P	P	P	P	P	A	P	P	P	P	P	P	P	P	P	P	P	P	P	P	P	Complete	74
ERR400418	lineage1.2.1	615938,3479545	Mtb: Indo-Oceanic - Lineage 1 - (RD239)	P	P	P	P	P	P	P	P	P	P	P	P	P	P	A	P	P	P	P	P	P	P	P	P	P	P	P	P	P	P	Complete	132
ERR400431	lineage1.2.1	615938,3479545	Mtb: Indo-Oceanic - Lineage 1 - (RD239)	P	P	P	P	P	P	P	P	P	P	P	P	P	P	A	P	P	P	P	P	P	P	P	P	P	P	P	P	P	P	Complete	103
ERR400504	lineage1.2.1	615938,3479545	Mtb: Indo-Oceanic - Lineage 1 - (RD239)	P	P	P	P	P	P	P	P	P	P	P	P	P	P	A	P	P	P	P	P	P	P	P	P	P	P	P	P	P	P	Complete	177
ERR400510	lineage1.2.1	615938,3479545	Mtb: Indo-Oceanic - Lineage 1 - (RD239)	P	P	P	P	P	P	P	P	P	P	P	P	P	P	A	P	P	P	P	P	P	P	P	P	P	P	P	P	P	P	Complete	87
ERR400524	lineage1.2.1	615938,3479545	Mtb: Indo-Oceanic - Lineage 1 - (RD239)	P	P	P	P	P	P	P	P	P	P	P	P	P	P	A	P	P	P	P	P	P	P	P	P	P	P	P	P	P	P	Complete	76
ERR400534	lineage1.2.1	615938,3479545	Mtb: Indo-Oceanic - Lineage 1 - (RD239)	P	P	P	P	P	P	P	P	P	P	P	P	P	P	A	P	P	P	P	P	P	P	P	P	P	P	P	P	P	P	Complete	67
ERR400443	lineage1.2.1	615938,3479545	Mtb: Indo-Oceanic - Lineage 1 - (RD239)	P	P	P	P	P	P	P	P	P	P	P	P	P	P	A	P	P	P	P	P	P	P	P	P	P	P	P	A	P	P	Complete	147
ERR400480	lineage1.2.1	615938,3479545	Mtb: Indo-Oceanic - Lineage 1 - (RD239)	P	P	P	P	P	P	P	P	A	P	P	P	P	P	A	P	P	P	P	P	P	P	P	P	P	P	P	P	P	P	Complete	141
ERR400338	lineage1.2.2	615938,3470377	Mtb: Indo-Oceanic - Lineage 1 - (RD239)	P	P	P	P	P	P	P	P	P	P	P	P	P	P	A	P	P	P	P	P	P	P	P	P	P	P	P	P	P	P	Complete	69
ERR400391	lineage1.2.2	615938,3470377	Mtb: Indo-Oceanic - Lineage 1 - (RD239)	P	P	P	P	P	P	P	P	P	P	P	P	P	P	A	P	P	P	P	P	P	P	P	P	P	P	P	P	P	P	Complete	166
ERR400404	lineage1.2.2	615938,3470377	Mtb: Indo-Oceanic - Lineage 1 - (RD239)	P	P	P	P	P	P	P	P	P	P	P	P	P	P	A	P	P	P	P	P	P	P	P	P	P	P	P	P	P	P	Complete	140
ERR400411	lineage1.2.2	615938,3470377	Mtb: Indo-Oceanic - Lineage 1 - (RD239)	P	P	P	P	P	P	P	P	P	P	P	P	P	P	A	P	P	P	P	P	P	P	P	P	P	P	P	P	P	P	Complete	173
ERR400430	lineage1.2.2	615938,3470377	Mtb: Indo-Oceanic - Lineage 1 - (RD239)	P	P	P	P	P	P	P	P	P	P	P	P	P	P	A	P	P	P	P	P	P	P	P	P	P	P	P	P	P	P	Complete	164
ERR400467	lineage1.2.2	615938,3470377	Mtb: Indo-Oceanic - Lineage 1 - (RD239)	P	P	P	P	P	P	P	P	P	P	P	P	P	P	A	P	P	P	P	P	P	P	P	P	P	P	P	P	P	P	Complete	186
ERR400317	lineage2.2.1	497491,797736,2505085	Mtb: East Asian - Lineage 2.2.1 - (RD105,207,181)	P	P	P	P	P	P	P	P	P	P	P	P	P	A	P	P	P	P	A	A	P	P	P	P	P	P	P	P	P	P	Complete	75
ERR400324	lineage2.2.1	497491,797736,2505085	Mtb: East Asian - Lineage 2.2.1 - (RD105,207,181)	P	P	P	P	P	P	P	P	P	P	P	P	P	A	P	P	P	P	A	A	P	P	P	P	P	P	P	P	P	P	Complete	94
ERR400331	lineage2.2.1	497491,797736,2505085	Mtb: East Asian - Lineage 2.2.1 - (RD105,207,181)	P	P	P	P	P	P	P	P	P	P	P	P	P	A	P	P	P	P	A	A	P	P	P	P	P	P	P	P	P	P	Complete	53
ERR400332	lineage2.2.1	497491,797736,2505085	Mtb: East Asian - Lineage 2.2.1 - (RD105,207,181)	P	P	P	P	P	P	P	P	P	P	P	P	P	A	P	P	P	P	A	A	P	P	P	P	P	P	P	P	P	P	Complete	70
ERR400341	lineage2.2.1	497491,797736,2505085	Mtb: East Asian - Lineage 2.2.1 - (RD105,207,181)	P	P	P	P	P	P	P	P	P	P	P	P	P	A	P	P	P	P	A	A	P	P	P	P	P	P	P	P	P	P	Complete	59
ERR400352	lineage2.2.1	497491,797736,2505085	Mtb: East Asian - Lineage 2.2.1 - (RD105,207,181)	P	P	P	P	P	P	P	P	P	P	P	P	P	A	P	P	P	P	A	A	P	P	P	P	P	P	P	P	P	P	Complete	84
ERR400378	lineage2.2.1	497491,797736,2505085	Mtb: East Asian - Lineage 2.2.1 - (RD105,207,181)	P	P	P	P	P	P	P	P	P	P	P	P	P	A	P	P	P	P	A	A	P	P	P	P	P	P	P	P	P	P	Complete	137
ERR400382	lineage2.2.1	497491,797736,2505085	Mtb: East Asian - Lineage 2.2.1 - (RD105,207,181)	P	P	P	P	P	P	P	P	P	P	P	P	P	A	P	P	P	P	A	A	P	P	P	P	P	P	P	P	P	P	Complete	110
ERR400400	lineage2.2.1	497491,797736,2505085	Mtb: East Asian - Lineage 2.2.1 - (RD105,207,181)	P	P	P	P	P	P	P	P	P	P	P	P	P	A	P	P	P	P	A	A	P	P	P	P	P	P	P	P	P	P	Complete	172
ERR400414	lineage2.2.1	497491,797736,2505085	Mtb: East Asian - Lineage 2.2.1 - (RD105,207,181)	P	P	P	P	P	P	P	P	P	P	P	P	P	A	P	P	P	P	A	A	P	P	P	P	P	P	P	P	P	P	Complete	208
ERR400436	lineage2.2.1	497491,797736,2505085	Mtb: East Asian - Lineage 2.2.1 - (RD105,207,181)	P	P	P	P	P	P	P	P	P	P	P	P	P	A	P	P	P	P	A	A	P	P	P	P	P	P	P	P	P	P	Complete	209
ERR400445	lineage2.2.1	497491,797736,2505085	Mtb: East Asian - Lineage 2.2.1 - (RD105,207,181)	P	P	P	P	P	P	P	P	P	P	P	P	P	A	P	P	P	P	A	A	P	P	P	P	P	P	P	P	P	P	Complete	176
ERR400447	lineage2.2.1	497491,797736,2505085	Mtb: East Asian - Lineage 2.2.1 - (RD105,207,181)	P	P	P	P	P	P	P	P	P	P	P	P	P	A	P	P	P	P	A	A	P	P	P	P	P	P	P	P	P	P	Complete	189
ERR400452	lineage2.2.1	497491,797736,2505085	Mtb: East Asian - Lineage 2.2.1 - (RD105,207,181)	P	P	P	P	P	P	P	P	P	P	P	P	P	A	P	P	P	P	A	A	P	P	P	P	P	P	P	P	P	P	Complete	159
ERR400458	lineage2.2.1	497491,797736,2505085	Mtb: East Asian - Lineage 2.2.1 - (RD105,207,181)	P	P	P	P	P	P	P	P	P	P	P	P	P	A	P	P	P	P	A	A	P	P	P	P	P	P	P	P	P	P	Complete	161
ERR400464	lineage2.2.1	497491,797736,2505085	Mtb: East Asian - Lineage 2.2.1 - (RD105,207,181)	P	P	P	P	P	P	P	P	P	P	P	P	P	A	P	P	P	P	A	A	P	P	P	P	P	P	P	P	P	P	Complete	193
ERR400493	lineage2.2.1	497491,797736,2505085	Mtb: East Asian - Lineage 2.2.1 - (RD105,207,181)	P	P	P	P	P	P	P	P	P	P	P	P	P	A	P	P	P	P	A	A	P	P	P	P	P	P	P	P	P	P	Complete	225
ERR400494	lineage2.2.1	497491,797736,2505085	Mtb: East Asian - Lineage 2.2.1 - (RD105,207,181)	P	P	P	P	P	P	P	P	P	P	P	P	P	A	P	P	P	P	A	A	P	P	P	P	P	P	P	P	P	P	Complete	184
ERR400509	lineage2.2.1	497491,797736,2505085	Mtb: East Asian - Lineage 2.2.1 - (RD105,207,181)	P	P	P	P	P	P	P	P	P	P	P	P	P	A	P	P	P	P	A	A	P	P	P	P	P	P	P	P	P	P	Complete	75
ERR400512	lineage2.2.1	497491,797736,2505085	Mtb: East Asian - Lineage 2.2.1 - (RD105,207,181)	P	P	P	P	P	P	P	P	P	P	P	P	P	A	P	P	P	P	A	A	P	P	P	P	P	P	P	P	P	P	Complete	72
ERR400517	lineage2.2.1	497491,797736,2505085	Mtb: East Asian - Lineage 2.2.1 - (RD105,207,181)	P	P	P	P	P	P	P	P	P	P	P	P	P	A	P	P	P	P	A	A	P	P	P	P	P	P	P	P	P	P	Complete	79
ERR400531	lineage2.2.1	497491,797736,2505085	Mtb: East Asian - Lineage 2.2.1 - (RD105,207,181)	P	P	P	P	P	P	P	P	P	P	P	P	P	A	P	P	P	P	A	A	P	P	P	P	P	P	P	P	P	P	Complete	77
ERR038746	lineage2.2.1	497491,797736,2505085	Mtb: East Asian - Lineage 2.2.1 - (RD105,207,181)	P	P	P	P	P	P	P	P	P	P	P	P	P	A	P	P	P	P	A	A	P	P	P	P	P	P	P	P	P	P	Complete	301
ERR553412	lineage2.2.1	497491,797736,2505085	Mtb: East Asian - Lineage 2.2.1 - (RD105,207,181)	P	P	P	P	P	P	P	P	P	P	P	P	P	A	P	P	P	P	A	A	P	P	P	P	P	P	P	P	P	P	Complete	33
ERR553413	lineage2.2.1	497491,797736,2505085	Mtb: East Asian - Lineage 2.2.1 - (RD105,207,181)	P	P	P	P	P	P	P	P	P	P	P	P	P	A	P	P	P	P	A	A	P	P	P	P	P	P	P	P	P	P	Complete	40
ERR553414	lineage2.2.1	497491,797736,2505085	Mtb: East Asian - Lineage 2.2.1 - (RD105,207,181)	P	P	P	P	P	P	P	P	P	P	P	P	P	A	P	P	P	P	A	A	P	P	P	P	P	P	P	P	P	P	Complete	55
ERR553415	lineage2.2.1	497491,797736,2505085	Mtb: East Asian - Lineage 2.2.1 - (RD105,207,181)	P	P	P	P	P	P	P	P	P	P	P	P	P	A	P	P	P	P	A	A	P	P	P	P	P	P	P	P	P	P	Complete	54
ERR553416	lineage2.2.1	497491,797736,2505085	Mtb: East Asian - Lineage 2.2.1 - (RD105,207,181)	P	P	P	P	P	P	P	P	P	P	P	P	P	A	P	P	P	P	A	A	P	P	P	P	P	P	P	P	P	P	Complete	36
ERR553417	lineage2.2.1	497491,797736,2505085	Mtb: East Asian - Lineage 2.2.1 - (RD105,207,181)	P	P	P	P	P	P	P	P	P	P	P	P	P	A	P	P	P	P	A	A	P	P	P	P	P	P	P	P	P	P	Complete	36
ERR553418	lineage2.2.1	497491,797736,2505085	Mtb: East Asian - Lineage 2.2.1 - (RD105,207,181)	P	P	P	P	P	P	P	P	P	P	P	P	P	A	P	P	P	P	A	A	P	P	P	P	P	P	P	P	P	P	Complete	39
ERR553419	lineage2.2.1	497491,797736,2505085	Mtb: East Asian - Lineage 2.2.1 - (RD105,207,181)	P	P	P	P	P	P	P	P	P	P	P	P	P	A	P	P	P	P	A	A	P	P	P	P	P	P	P	P	P	P	Complete	44
ERR553420	lineage2.2.1	497491,797736,2505085	Mtb: East Asian - Lineage 2.2.1 - (RD105,207,181)	P	P	P	P	P	P	P	P	P	P	P	P	P	A	P	P	P	P	A	A	P	P	P	P	P	P	P	P	P	P	Complete	179
ERR553421	lineage2.2.1	497491,797736,2505085	Mtb: East Asian - Lineage 2.2.1 - (RD105,207,181)	P	P	P	P	P	P	P	P	P	P	P	P	P	A	P	P	P	P	A	A	P	P	P	P	P	P	P	P	P	P	Complete	52
ERR553422	lineage2.2.1	497491,797736,2505085	Mtb: East Asian - Lineage 2.2.1 - (RD105,207,181)	P	P	P	P	P	P	P	P	P	P	P	P	P	A	P	P	P	P	A	A	P	P	P	P	P	P	P	P	P	P	Complete	41
ERR553423	lineage2.2.1	497491,797736,2505085	Mtb: East Asian - Lineage 2.2.1 - (RD105,207,181)	P	P	P	P	P	P	P	P	P	P	P	P	P	A	P	P	P	P	A	A	P	P	P	P	P	P	P	P	P	P	Complete	48
ERR553424	lineage2.2.1	497491,797736,2505085	Mtb: East Asian - Lineage 2.2.1 - (RD105,207,181)	P	P	P	P	P	P	P	P	P	P	P	P	P	A	P	P	P	P	A	A	P	P	P	P	P	P	P	P	P	P	Complete	56
ERR553425	lineage2.2.1	497491,797736,2505085	Mtb: East Asian - Lineage 2.2.1 - (RD105,207,181)	P	P	P	P	P	P	P	P	P	P	P	P	P	A	P	P	P	P	A	A	P	P	P	P	P	P	P	P	P	P	Complete	57
ERR553426	lineage2.2.1	497491,797736,2505085	Mtb: East Asian - Lineage 2.2.1 - (RD105,207,181)	P	P	P	P	P	P	P	P	P	P	P	P	P	A	P	P	P	P	A	A	P	P	P	P	P	P	P	P	P	P	Complete	53
ERR553427	lineage2.2.1	497491,797736,2505085	Mtb: East Asian - Lineage 2.2.1 - (RD105,207,181)	P	P	P	P	P	P	P	P	P	P	P	P	P	A	P	P	P	P	A	A	P	P	P	P	P	P	P	P	P	P	Complete	44
ERR400387	lineage2.2.1	497491,797736,2505085	Mtb: East Asian - Lineage 2.2.1 - (RD105,207,181)	P	P	P	P	P	P	P	P	P	P	P	P	P	A	P	P	P	P	A	A	P	P	P	P	P	P	P	A	P	P	Complete	131
ERR400481	lineage2.2.1	497491,797736,2505085	Mtb: East Asian - Lineage 2.2.1 - (RD105,207,181)	P	P	P	P	P	P	P	P	P	P	P	P	P	A	P	P	P	P	A	A	P	P	P	P	P	P	P	A	P	P	Complete	177
ERR400444	lineage2.2.1	497491,797736,2505085	Mtb: East Asian - Lineage 2.2.1 - (RD105,207,181); Mtb: Euro-American - Lineage 4.2, 4.4, 4.7 H37Rv-like and others - (pks15/1:7D)	P	P	P	P	P	P	P	P	A	P	P	P	P	A	P	A	P	P	A	A	P	P	P	P	P	P	P	P	P	P	7D	170
ERR400325	lineage2.2.1.1	497491,797736,2505085,4248115	Mtb: East Asian - Lineage 2.2.1.1 - (RD105,207,181,150)	P	P	P	P	P	P	P	P	P	P	P	P	P	A	P	P	P	A	A	A	P	P	P	P	P	P	P	P	P	P	Complete	80
ERR400533	lineage2.2.1.1	497491,797736,2505085,4248115	Mtb: East Asian - Lineage 2.2.1.1 - (RD105,207,181,150)	P	P	P	P	P	P	P	P	P	P	P	P	P	A	P	P	P	A	A	A	P	P	P	P	P	P	P	P	P	P	Complete	85
ERR400546	lineage2.2.1.1	497491,797736,2505085,4248115	Mtb: East Asian - Lineage 2.2.1.1 - (RD105,207,181,150)	P	P	P	P	P	P	P	P	P	P	P	P	P	A	P	P	P	A	A	A	P	P	P	P	P	P	P	P	P	P	Complete	73
ERR400555	lineage2.2.1.1	497491,797736,2505085,4248115	Mtb: East Asian - Lineage 2.2.1.1 - (RD105,207,181,150)	P	P	P	P	P	P	P	P	P	P	P	P	P	A	P	P	P	A	A	A	P	P	P	P	P	P	P	P	P	P	Complete	74
ERR400407	lineage2.2.1.1	497491,797736,2505085,4248115	Mtb: East Asian - Lineage 2.2.1.1 - (RD105,207,181,150)	P	P	P	P	P	P	P	P	P	P	P	P	P	A	P	P	P	A	A	A	P	P	P	P	P	P	P	P	P	P	Complete	187
ERR400424	lineage2.2.2	346693,497491,2505085	Mtb: East Asian - Lineage 2.2.2 - (RD105,207)	P	P	P	P	P	P	P	P	P	P	P	P	P	A	P	P	P	P	P	A	P	P	P	P	P	P	P	P	P	P	Complete	207
ERR400314	lineage3	3273107	Mtb: East-African-Indian - Lineage 3 - (RD750)	P	P	P	P	P	P	P	P	P	P	P	P	P	P	P	A	P	P	P	P	P	P	P	P	P	P	P	P	P	P	Complete	92
ERR400328	lineage3	3273107	Mtb: East-African-Indian - Lineage 3 - (RD750)	P	P	P	P	P	P	P	P	P	P	P	P	P	P	P	A	P	P	P	P	P	P	P	P	P	P	P	P	P	P	Complete	59
ERR400330	lineage3	3273107	Mtb: East-African-Indian - Lineage 3 - (RD750)	P	P	P	P	P	P	P	P	P	P	P	P	P	P	P	A	P	P	P	P	P	P	P	P	P	P	P	P	P	P	Complete	62
ERR400337	lineage3	3273107	Mtb: East-African-Indian - Lineage 3 - (RD750)	P	P	P	P	P	P	P	P	P	P	P	P	P	P	P	A	P	P	P	P	P	P	P	P	P	P	P	P	P	P	Complete	100
ERR400348	lineage3	3273107	Mtb: East-African-Indian - Lineage 3 - (RD750)	P	P	P	P	P	P	P	P	P	P	P	P	P	P	P	A	P	P	P	P	P	P	P	P	P	P	P	P	P	P	Complete	69
ERR400354	lineage3	3273107	Mtb: East-African-Indian - Lineage 3 - (RD750)	P	P	P	P	P	P	P	P	P	P	P	P	P	P	P	A	P	P	P	P	P	P	P	P	P	P	P	P	P	P	Complete	73
ERR400357	lineage3	3273107	Mtb: East-African-Indian - Lineage 3 - (RD750)	P	P	P	P	P	P	P	P	P	P	P	P	P	P	P	A	P	P	P	P	P	P	P	P	P	P	P	P	P	P	Complete	82
ERR400369	lineage3	3273107	Mtb: East-African-Indian - Lineage 3 - (RD750)	P	P	P	P	P	P	P	P	P	P	P	P	P	P	P	A	P	P	P	P	P	P	P	P	P	P	P	P	P	P	Complete	93
ERR400370	lineage3	3273107	Mtb: East-African-Indian - Lineage 3 - (RD750)	P	P	P	P	P	P	P	P	P	P	P	P	P	P	P	A	P	P	P	P	P	P	P	P	P	P	P	P	P	P	Complete	74
ERR400383	lineage3	3273107	Mtb: East-African-Indian - Lineage 3 - (RD750)	P	P	P	P	P	P	P	P	P	P	P	P	P	P	P	A	P	P	P	P	P	P	P	P	P	P	P	P	P	P	Complete	122
ERR400390	lineage3	3273107	Mtb: East-African-Indian - Lineage 3 - (RD750)	P	P	P	P	P	P	P	P	P	P	P	P	P	P	P	A	P	P	P	P	P	P	P	P	P	P	P	P	P	P	Complete	213
ERR400392	lineage3	3273107	Mtb: East-African-Indian - Lineage 3 - (RD750)	P	P	P	P	P	P	P	P	P	P	P	P	P	P	P	A	P	P	P	P	P	P	P	P	P	P	P	P	P	P	Complete	141
ERR400402	lineage3	3273107	Mtb: East-African-Indian - Lineage 3 - (RD750)	P	P	P	P	P	P	P	P	P	P	P	P	P	P	P	A	P	P	P	P	P	P	P	P	P	P	P	P	P	P	Complete	197
ERR400403	lineage3	3273107	Mtb: East-African-Indian - Lineage 3 - (RD750)	P	P	P	P	P	P	P	P	P	P	P	P	P	P	P	A	P	P	P	P	P	P	P	P	P	P	P	P	P	P	Complete	170
ERR400406	lineage3	3273107	Mtb: East-African-Indian - Lineage 3 - (RD750)	P	P	P	P	P	P	P	P	P	P	P	P	P	P	P	A	P	P	P	P	P	P	P	P	P	P	P	P	P	P	Complete	162
ERR400423	lineage3	3273107	Mtb: East-African-Indian - Lineage 3 - (RD750)	P	P	P	P	P	P	P	P	P	P	P	P	P	P	P	A	P	P	P	P	P	P	P	P	P	P	P	P	P	P	Complete	195
ERR400433	lineage3	3273107	Mtb: East-African-Indian - Lineage 3 - (RD750)	P	P	P	P	P	P	P	P	P	P	P	P	P	P	P	A	P	P	P	P	P	P	P	P	P	P	P	P	P	P	Complete	180
ERR400435	lineage3	3273107	Mtb: East-African-Indian - Lineage 3 - (RD750)	P	P	P	P	P	P	P	P	P	P	P	P	P	P	P	A	P	P	P	P	P	P	P	P	P	P	P	P	P	P	Complete	236
ERR400446	lineage3	3273107	Mtb: East-African-Indian - Lineage 3 - (RD750)	P	P	P	P	P	P	P	P	P	P	P	P	P	P	P	A	P	P	P	P	P	P	P	P	P	P	P	P	P	P	Complete	166
ERR400451	lineage3	3273107	Mtb: East-African-Indian - Lineage 3 - (RD750)	P	P	P	P	P	P	P	P	P	P	P	P	P	P	P	A	P	P	P	P	P	P	P	P	P	P	P	P	P	P	Complete	134
ERR400454	lineage3	3273107	Mtb: East-African-Indian - Lineage 3 - (RD750)	P	P	P	P	P	P	P	P	P	P	P	P	P	P	P	A	P	P	P	P	P	P	P	P	P	P	P	P	P	P	Complete	197
ERR400459	lineage3	3273107	Mtb: East-African-Indian - Lineage 3 - (RD750)	P	P	P	P	P	P	P	P	P	P	P	P	P	P	P	A	P	P	P	P	P	P	P	P	P	P	P	P	P	P	Complete	139
ERR400466	lineage3	3273107	Mtb: East-African-Indian - Lineage 3 - (RD750)	P	P	P	P	P	P	P	P	P	P	P	P	P	P	P	A	P	P	P	P	P	P	P	P	P	P	P	P	P	P	Complete	184
ERR400468	lineage3	3273107	Mtb: East-African-Indian - Lineage 3 - (RD750)	P	P	P	P	P	P	P	P	P	P	P	P	P	P	P	A	P	P	P	P	P	P	P	P	P	P	P	P	P	P	Complete	181
ERR400470	lineage3	3273107	Mtb: East-African-Indian - Lineage 3 - (RD750)	P	P	P	P	P	P	P	P	P	P	P	P	P	P	P	A	P	P	P	P	P	P	P	P	P	P	P	P	P	P	Complete	188
ERR400471	lineage3	3273107	Mtb: East-African-Indian - Lineage 3 - (RD750)	P	P	P	P	P	P	P	P	P	P	P	P	P	P	P	A	P	P	P	P	P	P	P	P	P	P	P	P	P	P	Complete	146
ERR400472	lineage3	3273107	Mtb: East-African-Indian - Lineage 3 - (RD750)	P	P	P	P	P	P	P	P	P	P	P	P	P	P	P	A	P	P	P	P	P	P	P	P	P	P	P	P	P	P	Complete	215
ERR400476	lineage3	3273107	Mtb: East-African-Indian - Lineage 3 - (RD750)	P	P	P	P	P	P	P	P	P	P	P	P	P	P	P	A	P	P	P	P	P	P	P	P	P	P	P	P	P	P	Complete	202
ERR400478	lineage3	3273107	Mtb: East-African-Indian - Lineage 3 - (RD750)	P	P	P	P	P	P	P	P	P	P	P	P	P	P	P	A	P	P	P	P	P	P	P	P	P	P	P	P	P	P	Complete	190
ERR400489	lineage3	3273107	Mtb: East-African-Indian - Lineage 3 - (RD750)	P	P	P	P	P	P	P	P	P	P	P	P	P	P	P	A	P	P	P	P	P	P	P	P	P	P	P	P	P	P	Complete	205
ERR400497	lineage3	3273107	Mtb: East-African-Indian - Lineage 3 - (RD750)	P	P	P	P	P	P	P	P	P	P	P	P	P	P	P	A	P	P	P	P	P	P	P	P	P	P	P	P	P	P	Complete	204
ERR400505	lineage3	3273107	Mtb: East-African-Indian - Lineage 3 - (RD750)	P	P	P	P	P	P	P	P	P	P	P	P	P	P	P	A	P	P	P	P	P	P	P	P	P	P	P	P	P	P	Complete	192
ERR400519	lineage3	3273107	Mtb: East-African-Indian - Lineage 3 - (RD750)	P	P	P	P	P	P	P	P	P	P	P	P	P	P	P	A	P	P	P	P	P	P	P	P	P	P	P	P	P	P	Complete	81
ERR400528	lineage3	3273107	Mtb: East-African-Indian - Lineage 3 - (RD750)	P	P	P	P	P	P	P	P	P	P	P	P	P	P	P	A	P	P	P	P	P	P	P	P	P	P	P	P	P	P	Complete	96
ERR400529	lineage3	3273107	Mtb: East-African-Indian - Lineage 3 - (RD750)	P	P	P	P	P	P	P	P	P	P	P	P	P	P	P	A	P	P	P	P	P	P	P	P	P	P	P	P	P	P	Complete	76
ERR400532	lineage3	3273107	Mtb: East-African-Indian - Lineage 3 - (RD750)	P	P	P	P	P	P	P	P	P	P	P	P	P	P	P	A	P	P	P	P	P	P	P	P	P	P	P	P	P	P	Complete	86
ERR400541	lineage3	3273107	Mtb: East-African-Indian - Lineage 3 - (RD750)	P	P	P	P	P	P	P	P	P	P	P	P	P	P	P	A	P	P	P	P	P	P	P	P	P	P	P	P	P	P	Complete	86
ERR400545	lineage3	3273107	Mtb: East-African-Indian - Lineage 3 - (RD750)	P	P	P	P	P	P	P	P	P	P	P	P	P	P	P	A	P	P	P	P	P	P	P	P	P	P	P	P	P	P	Complete	71
ERR400549	lineage3	3273107	Mtb: East-African-Indian - Lineage 3 - (RD750)	P	P	P	P	P	P	P	P	P	P	P	P	P	P	P	A	P	P	P	P	P	P	P	P	P	P	P	P	P	P	Complete	61
ERR400552	lineage3	3273107	Mtb: East-African-Indian - Lineage 3 - (RD750)	P	P	P	P	P	P	P	P	P	P	P	P	P	P	P	A	P	P	P	P	P	P	P	P	P	P	P	P	P	P	Complete	80
ERR038743	lineage3	3273107	Mtb: East-African-Indian - Lineage 3 - (RD750)	P	P	P	P	P	P	P	P	P	P	P	P	P	P	P	A	P	P	P	P	P	P	P	P	P	P	P	P	P	P	Complete	496
ERR040118	lineage3	3273107	Mtb: East-African-Indian - Lineage 3 - (RD750)	P	P	P	P	P	P	P	P	P	P	P	P	P	P	P	A	P	P	P	P	P	P	P	P	P	P	P	P	P	P	Complete	241
ERR040129	lineage3	3273107	Mtb: East-African-Indian - Lineage 3 - (RD750)	P	P	P	P	P	P	P	P	P	P	P	P	P	P	P	A	P	P	P	P	P	P	P	P	P	P	P	P	P	P	Complete	356
ERR040136	lineage3	3273107	Mtb: East-African-Indian - Lineage 3 - (RD750)	P	P	P	P	P	P	P	P	P	P	P	P	P	P	P	A	P	P	P	P	P	P	P	P	P	P	P	P	P	P	Complete	410
ERR040140	lineage3	3273107	Mtb: East-African-Indian - Lineage 3 - (RD750)	P	P	P	P	P	P	P	P	P	P	P	P	P	P	P	A	P	P	P	P	P	P	P	P	P	P	P	P	P	P	Complete	342
ERR040141	lineage3	3273107	Mtb: East-African-Indian - Lineage 3 - (RD750)	P	P	P	P	P	P	P	P	P	P	P	P	P	P	P	A	P	P	P	P	P	P	P	P	P	P	P	P	P	P	Complete	244
ERR400408	lineage3	3273107	Mtb: East-African-Indian - Lineage 3 - (RD750)	P	P	P	P	P	P	P	P	P	P	P	P	P	P	P	A	P	P	P	P	P	P	P	P	P	P	P	P	P	P	Complete	175
ERR400413	lineage3	3273107	Mtb: East-African-Indian - Lineage 3 - (RD750)	P	P	P	P	P	P	P	P	P	P	P	P	P	P	P	A	P	P	P	P	P	P	P	P	P	P	P	P	P	P	Complete	202
ERR400401	lineage3	3273107	Mtb: East-African-Indian - Lineage 3 - (RD750)	P	P	P	P	P	P	P	P	P	P	P	P	P	P	P	A	P	P	P	P	P	P	P	P	P	P	P	P	P	P	Complete	171
ERR400376	lineage3	3273107	Mtb: East Asian - Lineage 2 - (RD105); Mtb: East-African-Indian - Lineage 3 - (RD750)	P	P	P	P	P	P	P	P	P	P	P	P	P	A	P	A	P	P	P	P	P	P	P	P	P	P	P	P	P	P	Complete	87
ERR040139	lineage3	3273107	Mtb: East-African-Indian - Lineage 3 - (RD750); M.bovis (classical) - (RD9, 7,8,10, pks15/1:6D, 12bov, 4)	P	P	P	A	P	P	P	P	P	P	P	P	P	P	P	A	P	P	P	P	P	P	P	P	P	P	P	P	P	P	Complete	347
ERR400525	lineage3	3273107	Mtb: East-African-Indian - Lineage 3 - (RD750); M.bovis (classical) - (RD9, 7,8,10, pks15/1:6D, 12bov, 4)	P	P	P	A	P	P	P	P	P	P	P	P	P	P	P	A	P	P	P	P	P	P	P	P	P	P	P	P	P	P	Complete	88
ERR400487	lineage3.1.1	1084911,3273107	Mtb: East-African-Indian - Lineage 3 - (RD750)	P	P	P	P	P	P	P	P	P	P	P	P	P	P	P	A	P	P	P	P	P	P	P	P	P	P	P	P	P	P	Complete	207
ERR040126	lineage3.1.1	1084911,3273107	Mtb: East-African-Indian - Lineage 3 - (RD750)	P	P	P	P	P	P	P	P	P	P	P	P	P	P	P	A	P	P	P	P	P	P	P	P	P	P	P	P	P	P	Complete	363
ERR040133	lineage3.1.1	1084911,3273107	Mtb: East-African-Indian - Lineage 3 - (RD750)	P	P	P	P	P	P	P	P	P	P	P	P	P	P	P	A	P	P	P	P	P	P	P	P	P	P	P	P	P	P	Complete	304
ERR400465	lineage3.1.1	1084911,3273107	Mtb: East-African-Indian - Lineage 3 - (RD750)	P	P	P	P	P	P	P	P	P	P	P	P	P	P	P	A	P	P	P	P	P	P	P	P	P	P	P	P	P	P	Complete	156
ERR400477	lineage3.1.2	3273107,3722702	Mtb: East-African-Indian - Lineage 3 - (RD750)	P	P	P	P	P	P	P	P	P	P	P	P	P	P	P	A	P	P	P	P	P	P	P	P	P	P	P	P	P	P	Complete	145
ERR400347	lineage3.1.2	3273107,3722702	Mtb: East-African-Indian - Lineage 3 - (RD750)	P	P	P	P	P	P	A	P	P	P	P	P	P	P	P	A	P	P	P	A	P	P	P	P	P	P	P	P	P	P	Complete	74
ERR400422	lineage3.1.2.1	1237818,3273107,3722702	Mtb: East-African-Indian - Lineage 3 - (RD750)	P	P	P	P	P	P	P	P	P	P	P	P	P	P	P	A	P	P	P	P	P	P	P	P	P	P	P	P	P	P	Complete	151
ERR400429	lineage3.1.2.1	1237818,3273107,3722702	Mtb: East-African-Indian - Lineage 3 - (RD750)	P	P	P	P	P	P	P	P	P	P	P	P	P	P	P	A	P	P	P	P	P	P	P	P	P	P	P	P	P	P	Complete	174
ERR038752	lineage3.1.2.1	1237818,3273107,3722702	Mtb: East-African-Indian - Lineage 3 - (RD750)	P	P	P	P	P	P	P	P	P	P	P	P	P	P	P	A	P	P	P	P	P	P	P	P	P	P	P	P	P	P	Complete	428
ERR038753	lineage3.1.2.1	1237818,3273107,3722702	Mtb: East-African-Indian - Lineage 3 - (RD750)	P	P	P	P	P	P	P	P	P	P	P	P	P	P	P	A	P	P	P	P	P	P	P	P	P	P	P	P	P	P	Complete	501
ERR040114	lineage3.1.2.1	1237818,3273107,3722702	Mtb: East-African-Indian - Lineage 3 - (RD750)	P	P	P	P	P	P	P	P	P	P	P	P	P	P	P	A	P	P	P	P	P	P	P	P	P	P	P	P	P	P	Complete	303
ERR040119	lineage3.1.2.1	1237818,3273107,3722702	Mtb: East-African-Indian - Lineage 3 - (RD750)	P	P	P	P	P	P	P	P	P	P	P	P	P	P	P	A	P	P	P	P	P	P	P	P	P	P	P	P	P	P	Complete	281
ERR040123	lineage3.1.2.1	1237818,3273107,3722702	Mtb: East-African-Indian - Lineage 3 - (RD750)	P	P	P	P	P	P	P	P	P	P	P	P	P	P	P	A	P	P	P	P	P	P	P	P	P	P	P	P	P	P	Complete	410
ERR400389	lineage4.1.1.1	62657,514245,931123,1850119	Mtb: Euro-American - Lineage 4.1.1.1 - (pks15/1:7D, RD183)	P	P	P	P	P	P	P	P	P	P	P	P	P	P	P	P	P	P	P	P	P	P	P	P	A	P	P	P	P	P	7D	126
ERR400417	lineage4.1.1.1	62657,514245,931123,1850119	Mtb: Euro-American - Lineage 4.1.1.1 - (pks15/1:7D, RD183)	P	P	P	P	P	P	P	P	P	P	P	P	P	P	P	P	P	P	P	P	P	P	P	P	A	P	P	P	P	P	7D	184
ERR400457	lineage4.1.1.1	62657,514245,931123,1850119	Mtb: Euro-American - Lineage 4.1.1.1 - (pks15/1:7D, RD183)	P	P	P	P	P	P	P	P	P	P	P	P	P	P	P	P	P	P	P	P	P	P	P	P	A	P	P	P	P	P	7D	138
ERR400439	lineage4.1.1.1	62657,514245,931123,1850119	Mtb: Euro-American - Lineage 4.1.1.1 - (pks15/1:7D, RD183)	P	P	P	P	P	P	P	P	P	P	P	P	P	P	P	A	P	P	P	P	P	P	P	P	A	P	P	P	P	P	7D	183
ERR400507	lineage4.1.1.1	62657,514245,931123,1850119	Mtb: Euro-American - Lineage 4.1.1.1 - (pks15/1:7D, RD183)	P	P	P	P	P	P	P	P	P	P	P	P	P	P	P	A	P	P	P	P	P	P	P	P	A	P	P	P	P	P	7D	69
ERR400557	lineage4.1.1.1	62657,514245,931123,1850119	Mtb: Euro-American - Lineage 4.1.1.1 - (pks15/1:7D, RD183)	P	P	P	P	P	P	P	P	P	P	P	P	P	P	P	A	P	P	P	P	P	P	P	P	A	P	P	P	P	P	7D	47
ERR400558	lineage4.1.1.1	62657,514245,931123,1850119	Mtb: Euro-American - Lineage 4.1.1.1 - (pks15/1:7D, RD183)	P	P	P	P	P	P	P	P	P	P	P	P	P	P	P	A	P	P	P	P	P	P	P	P	A	P	P	P	P	P	7D	140
ERR400334	lineage4.1.1.3	62657,514245,931123,4229087	Mtb: Euro-American - Lineage 4.1.1.3 - (pks15/1:7D, RD193)	P	P	P	P	P	P	P	P	P	P	P	P	P	P	P	P	P	P	P	P	P	P	P	P	P	A	P	P	P	P	7D	80
ERR400343	lineage4.1.1.3	62657,514245,931123,4229087	Mtb: Euro-American - Lineage 4.1.1.3 - (pks15/1:7D, RD193)	P	P	P	P	P	P	P	P	P	P	P	P	P	P	P	P	P	P	P	P	P	P	P	P	P	A	P	P	P	P	7D	65
ERR400405	lineage4.1.1.3	62657,514245,931123,4229087	Mtb: Euro-American - Lineage 4.1.1.3 - (pks15/1:7D, RD193)	P	P	P	P	P	P	P	P	P	P	P	P	P	P	P	P	P	P	P	P	P	P	P	P	P	A	P	P	P	P	7D	204
ERR400490	lineage4.1.1.3	62657,514245,931123,4229087	Mtb: Euro-American - Lineage 4.1.1.3 - (pks15/1:7D, RD193)	P	P	P	P	P	P	P	P	P	P	P	P	P	P	P	P	P	P	P	P	P	P	P	P	P	A	P	P	P	P	7D	155
ERR400515	lineage4.1.1.3	62657,514245,931123,4229087	Mtb: Euro-American - Lineage 4.1.1.3 - (pks15/1:7D, RD193)	P	P	P	P	P	P	P	P	P	P	P	P	P	P	P	P	P	P	P	P	P	P	P	P	P	A	P	P	P	P	7D	63
ERR038751	lineage4.1.1.3	62657,514245,931123,4229087	Mtb: Euro-American - Lineage 4.1.1.3 - (pks15/1:7D, RD193)	P	P	P	P	P	P	P	P	P	P	P	P	P	P	P	P	P	P	P	P	P	P	P	P	P	A	P	P	P	P	7D	359
ERR038755	lineage4.1.1.3	62657,514245,931123,4229087	Mtb: Euro-American - Lineage 4.1.1.3 - (pks15/1:7D, RD193)	P	P	P	P	P	P	P	P	P	P	P	P	P	P	P	P	P	P	P	P	P	P	P	P	P	A	P	P	P	P	7D	358
ERR040115	lineage4.1.1.3	62657,514245,931123,4229087	Mtb: Euro-American - Lineage 4.1.1.3 - (pks15/1:7D, RD193)	P	P	P	P	P	P	P	P	P	P	P	P	P	P	P	P	P	P	P	P	P	P	P	P	P	A	P	P	P	P	7D	317
ERR040137	lineage4.1.1.3	62657,514245,931123,4229087	Mtb: Euro-American - Lineage 4.1.1.3 - (pks15/1:7D, RD193)	P	P	P	P	P	P	P	P	P	P	P	P	P	P	P	P	P	P	P	P	P	P	P	P	P	A	P	P	P	P	7D	296
ERR400377	lineage4.1.2	62657,891756,931123	Mtb: Euro-American - Lineage 4.2, 4.4, 4.7 H37Rv-like and others - (pks15/1:7D)	P	P	P	P	P	P	P	P	P	P	P	P	P	P	P	P	P	P	P	P	P	P	P	P	P	P	P	P	P	P	7D	111
ERR400521	lineage4.1.2	62657,891756,931123	Mtb: Euro-American - Lineage 4.2, 4.4, 4.7 H37Rv-like and others - (pks15/1:7D)	P	P	P	P	P	P	P	P	P	P	P	P	P	P	P	P	P	P	P	P	P	P	P	P	P	P	P	P	P	P	7D	63
ERR400308	lineage4.1.2.1	62657,107794,891756,931123	Mtb: Euro-American - Lineage 4.1.2.1 - (pks15/1:7D, RD182)	P	P	P	P	P	P	P	P	P	P	P	P	P	P	P	P	P	P	P	P	P	P	P	A	P	P	P	P	P	P	7D	72
ERR400312	lineage4.1.2.1	62657,107794,891756,931123	Mtb: Euro-American - Lineage 4.1.2.1 - (pks15/1:7D, RD182)	P	P	P	P	P	P	P	P	P	P	P	P	P	P	P	P	P	P	P	P	P	P	P	A	P	P	P	P	P	P	7D	76
ERR400340	lineage4.1.2.1	62657,107794,891756,931123	Mtb: Euro-American - Lineage 4.1.2.1 - (pks15/1:7D, RD182)	P	P	P	P	P	P	P	P	P	P	P	P	P	P	P	P	P	P	P	P	P	P	P	A	P	P	P	P	P	P	7D	75
ERR400342	lineage4.1.2.1	62657,107794,891756,931123	Mtb: Euro-American - Lineage 4.1.2.1 - (pks15/1:7D, RD182)	P	P	P	P	P	P	P	P	P	P	P	P	P	P	P	P	P	P	P	P	P	P	P	A	P	P	P	P	P	P	7D	78
ERR400379	lineage4.1.2.1	62657,107794,891756,931123	Mtb: Euro-American - Lineage 4.1.2.1 - (pks15/1:7D, RD182)	P	P	P	P	P	P	P	P	P	P	P	P	P	P	P	P	P	P	P	P	P	P	P	A	P	P	P	P	P	P	7D	159
ERR400380	lineage4.1.2.1	62657,107794,891756,931123	Mtb: Euro-American - Lineage 4.1.2.1 - (pks15/1:7D, RD182)	P	P	P	P	P	P	P	P	P	P	P	P	P	P	P	P	P	P	P	P	P	P	P	A	P	P	P	P	P	P	7D	82
ERR400421	lineage4.1.2.1	62657,107794,891756,931123	Mtb: Euro-American - Lineage 4.1.2.1 - (pks15/1:7D, RD182)	P	P	P	P	P	P	P	P	P	P	P	P	P	P	P	P	P	P	P	P	P	P	P	A	P	P	P	P	P	P	7D	203
ERR400427	lineage4.1.2.1	62657,107794,891756,931123	Mtb: Euro-American - Lineage 4.1.2.1 - (pks15/1:7D, RD182)	P	P	P	P	P	P	P	P	P	P	P	P	P	P	P	P	P	P	P	P	P	P	P	A	P	P	P	P	P	P	7D	125
ERR400437	lineage4.1.2.1	62657,107794,891756,931123	Mtb: Euro-American - Lineage 4.1.2.1 - (pks15/1:7D, RD182)	P	P	P	P	P	P	P	P	P	P	P	P	P	P	P	P	P	P	P	P	P	P	P	A	P	P	P	P	P	P	7D	182
ERR400479	lineage4.1.2.1	62657,107794,891756,931123	Mtb: Euro-American - Lineage 4.1.2.1 - (pks15/1:7D, RD182)	P	P	P	P	P	P	P	P	P	P	P	P	P	P	P	P	P	P	P	P	P	P	P	A	P	P	P	P	P	P	7D	195
ERR400542	lineage4.1.2.1	62657,107794,891756,931123	Mtb: Euro-American - Lineage 4.1.2.1 - (pks15/1:7D, RD182)	P	P	P	P	P	P	P	P	P	P	P	P	P	P	P	P	P	P	P	P	P	P	P	A	P	P	P	P	P	P	7D	88
ERR400554	lineage4.1.2.1	62657,107794,891756,931123	Mtb: Euro-American - Lineage 4.1.2.1 - (pks15/1:7D, RD182)	P	P	P	P	P	P	P	P	P	P	P	P	P	P	P	P	P	P	P	P	P	P	P	A	P	P	P	P	P	P	7D	84
ERR400327	lineage4.2.2	931123,1487796,2411730	Mtb: Euro-American - Lineage 4.2, 4.4, 4.7 H37Rv-like and others - (pks15/1:7D)	P	P	P	P	P	P	P	P	P	P	P	P	P	P	P	P	P	P	P	P	P	P	P	P	P	P	P	P	P	P	7D	68
ERR400442	lineage4.2.2	931123,1487796,2411730	Mtb: Euro-American - Lineage 4.2, 4.4, 4.7 H37Rv-like and others - (pks15/1:7D)	P	P	P	P	P	P	P	P	P	P	P	P	P	P	P	P	P	P	P	P	P	P	P	P	P	P	P	P	P	P	7D	179
ERR400526	lineage4.2.2	931123,1487796,2411730	Mtb: Euro-American - Lineage 4.2, 4.4, 4.7 H37Rv-like and others - (pks15/1:7D)	P	P	P	P	P	P	P	P	P	P	P	P	P	P	P	P	P	P	P	P	P	P	P	P	P	P	P	P	P	P	7D	93
ERR038741	lineage4.2.2	931123,1487796,2411730	Mtb: Euro-American - Lineage 4.2, 4.4, 4.7 H37Rv-like and others - (pks15/1:7D)	P	P	P	P	P	P	P	P	P	P	P	P	P	P	P	P	P	P	P	P	P	P	P	P	P	P	P	P	P	P	7D	216
ERR400461	lineage4.3.1	615614,764995,931123	Mtb: Euro-American - Lineage 4.2, 4.4, 4.7 H37Rv-like and others - (pks15/1:7D)	P	P	P	P	P	P	P	P	P	P	P	P	P	P	P	P	P	P	P	P	P	P	P	P	P	P	P	P	P	P	7D	174
ERR400368	lineage4.3.2.1	764995,931123,3388166,4316114	Mtb: Euro-American - Lineage 4.3.2.1 - (pks15/1:7D, RD761)	P	P	P	P	P	P	P	P	P	P	P	P	P	P	P	P	P	P	P	P	P	P	P	P	P	P	P	P	P	A	7D	103
ERR400311	lineage4.3.3	403364,764995,931123	Mtb: Euro-American - Lineage 4.3.3 - (pks15/1:7D, RD115)	P	P	P	P	P	P	P	P	P	P	P	P	P	P	P	P	P	P	P	P	A	P	P	P	P	P	P	P	P	P	7D	63
ERR400318	lineage4.3.3	403364,764995,931123	Mtb: Euro-American - Lineage 4.3.3 - (pks15/1:7D, RD115)	P	P	P	P	P	P	P	P	P	P	P	P	P	P	P	P	P	P	P	P	A	P	P	P	P	P	P	P	P	P	7D	61
ERR400396	lineage4.3.3	403364,764995,931123	Mtb: Euro-American - Lineage 4.3.3 - (pks15/1:7D, RD115)	P	P	P	P	P	P	P	P	P	P	P	P	P	P	P	P	P	P	P	P	A	P	P	P	P	P	P	P	P	P	7D	162
ERR400425	lineage4.3.3	403364,764995,931123	Mtb: Euro-American - Lineage 4.3.3 - (pks15/1:7D, RD115)	P	P	P	P	P	P	P	P	P	P	P	P	P	P	P	P	P	P	P	P	A	P	P	P	P	P	P	P	P	P	7D	189
ERR400518	lineage4.3.3	403364,764995,931123	Mtb: Euro-American - Lineage 4.3.3 - (pks15/1:7D, RD115)	P	P	P	P	P	P	P	P	P	P	P	P	P	P	P	P	P	P	P	P	A	P	P	P	P	P	P	P	P	P	7D	95
ERR400527	lineage4.3.3	403364,764995,931123	Mtb: Euro-American - Lineage 4.3.3 - (pks15/1:7D, RD115)	P	P	P	P	P	P	P	P	P	P	P	P	P	P	P	P	P	P	P	P	A	P	P	P	P	P	P	P	P	P	7D	68
ERR400530	lineage4.3.3	403364,764995,931123	Mtb: Euro-American - Lineage 4.3.3 - (pks15/1:7D, RD115)	P	P	P	P	P	P	P	P	P	P	P	P	P	P	P	P	P	P	P	P	A	P	P	P	P	P	P	P	P	P	7D	80
ERR400536	lineage4.3.3	403364,764995,931123	Mtb: Euro-American - Lineage 4.3.3 - (pks15/1:7D, RD115)	P	P	P	P	P	P	P	P	P	P	P	P	P	P	P	P	P	P	P	P	A	P	P	P	P	P	P	P	P	P	7D	74
ERR040132	lineage4.3.3	403364,764995,931123	Mtb: Euro-American - Lineage 4.3.3 - (pks15/1:7D, RD115)	P	P	A	P	P	P	P	P	P	P	P	P	P	P	P	P	P	P	P	P	A	P	P	P	P	P	P	P	P	P	7D	360
ERR400450	lineage4.3.4.1	764995,931123,3977226,4398141	Mtb: Euro-American - Lineage 4.3.4 & sublineages - (pks15/1:7D, RD174)	P	P	P	P	P	P	P	P	P	P	P	P	P	P	P	P	P	P	P	P	P	P	A	P	P	P	P	P	P	P	7D	191
ERR400506	lineage4.3.4.1	764995,931123,3977226,4398141	Mtb: Euro-American - Lineage 4.3.4 & sublineages - (pks15/1:7D, RD174)	P	P	P	P	P	P	P	P	P	P	P	P	P	P	P	P	P	P	P	P	P	P	A	P	P	P	P	P	P	P	7D	147
ERR400520	lineage4.3.4.1	764995,931123,3977226,4398141	Mtb: Euro-American - Lineage 4.3.4 & sublineages - (pks15/1:7D, RD174)	P	P	P	P	P	P	P	P	P	P	P	P	P	P	P	P	P	P	P	P	P	P	A	P	P	P	P	P	P	P	7D	81
ERR400535	lineage4.3.4.1	764995,931123,3977226,4398141	Mtb: Euro-American - Lineage 4.3.4 & sublineages - (pks15/1:7D, RD174)	P	P	P	P	P	P	P	P	P	P	P	P	P	P	P	P	P	P	P	P	P	P	A	P	P	P	P	P	P	P	7D	76
ERR400556	lineage4.3.4.1	764995,931123,3977226,4398141	Mtb: Euro-American - Lineage 4.3.4 & sublineages - (pks15/1:7D, RD174)	P	P	P	P	P	P	P	P	P	P	P	P	P	P	P	P	P	P	P	P	P	P	A	P	P	P	P	P	P	P	7D	79
ERR400553	lineage4.3.4.2	764995,931123,1132368,3977226	Mtb: Euro-American - Lineage 4.3.4 & sublineages - (pks15/1:7D, RD174)	P	P	P	P	P	P	P	P	P	P	P	P	P	P	P	P	P	P	P	P	P	P	A	P	P	P	P	P	P	P	7D	77
ERR038736	lineage4.3.4.2	764995,931123,1132368,3977226	Mtb: Euro-American - Lineage 4.3.4 & sublineages - (pks15/1:7D, RD174)	P	P	P	P	P	P	P	P	P	P	P	P	P	P	P	P	P	P	P	P	P	P	A	P	P	P	P	P	P	P	7D	176
ERR400351	lineage4.3.4.2.1	764995,931123,1132368,1502120,3977226	Mtb: Euro-American - Lineage 4.3.4 & sublineages - (pks15/1:7D, RD174)	P	P	P	P	P	P	P	P	P	P	P	P	P	P	P	P	P	P	P	P	P	P	A	P	P	P	P	P	P	P	7D	80
ERR400375	lineage4.3.4.2.1	764995,931123,1132368,1502120,3977226	Mtb: Euro-American - Lineage 4.3.4 & sublineages - (pks15/1:7D, RD174)	P	P	P	P	P	P	P	P	P	P	P	P	P	P	P	P	P	P	P	P	P	P	A	P	P	P	P	P	P	P	7D	94
ERR400516	lineage4.3.4.2.1	764995,931123,1132368,1502120,3977226	Mtb: Euro-American - Lineage 4.3.4 & sublineages - (pks15/1:7D, RD174)	P	P	P	P	P	P	P	P	P	P	P	P	P	P	P	P	P	P	P	P	P	P	A	P	P	P	P	P	P	P	7D	83
ERR400551	lineage4.3.4.2.1	764995,931123,1132368,1502120,3977226	Mtb: Euro-American - Lineage 4.3.4 & sublineages - (pks15/1:7D, RD174)	P	P	P	P	P	P	P	P	P	P	P	P	P	P	P	P	P	P	P	P	P	P	A	P	P	P	P	P	P	P	7D	53
ERR038737	lineage4.3.4.2.1	764995,931123,1132368,1502120,3977226	Mtb: Euro-American - Lineage 4.3.4 & sublineages - (pks15/1:7D, RD174)	P	P	P	P	P	P	P	P	P	P	P	P	P	P	P	P	P	P	P	P	P	P	A	P	P	P	P	P	P	P	7D	361
ERR038744	lineage4.3.4.2.1	764995,931123,1132368,1502120,3977226	Mtb: Euro-American - Lineage 4.3.4 & sublineages - (pks15/1:7D, RD174)	P	P	P	P	P	P	P	P	P	P	P	P	P	P	P	P	P	P	P	P	P	P	A	P	P	P	P	P	P	P	7D	161
ERR038745	lineage4.3.4.2.1	764995,931123,1132368,1502120,3977226	Mtb: Euro-American - Lineage 4.3.4 & sublineages - (pks15/1:7D, RD174)	P	P	P	P	P	P	P	P	P	P	P	P	P	P	P	P	P	P	P	P	P	P	A	P	P	P	P	P	P	P	7D	560
ERR040112	lineage4.3.4.2.1	764995,931123,1132368,1502120,3977226	Mtb: Euro-American - Lineage 4.3.4 & sublineages - (pks15/1:7D, RD174)	P	P	P	P	P	P	P	P	P	P	P	P	P	P	P	P	P	P	P	P	P	P	A	P	P	P	P	P	P	P	7D	319
ERR040113	lineage4.3.4.2.1	764995,931123,1132368,1502120,3977226	Mtb: Euro-American - Lineage 4.3.4 & sublineages - (pks15/1:7D, RD174)	P	P	P	P	P	P	P	P	P	P	P	P	P	P	P	P	P	P	P	P	P	P	A	P	P	P	P	P	P	P	7D	377
ERR040116	lineage4.3.4.2.1	764995,931123,1132368,1502120,3977226	Mtb: Euro-American - Lineage 4.3.4 & sublineages - (pks15/1:7D, RD174)	P	P	P	P	P	P	P	P	P	P	P	P	P	P	P	P	P	P	P	P	P	P	A	P	P	P	P	P	P	P	7D	283
ERR040117	lineage4.3.4.2.1	764995,931123,1132368,1502120,3977226	Mtb: Euro-American - Lineage 4.3.4 & sublineages - (pks15/1:7D, RD174)	P	P	P	P	P	P	P	P	P	P	P	P	P	P	P	P	P	P	P	P	P	P	A	P	P	P	P	P	P	P	7D	299
ERR040120	lineage4.3.4.2.1	764995,931123,1132368,1502120,3977226	Mtb: Euro-American - Lineage 4.3.4 & sublineages - (pks15/1:7D, RD174)	P	P	P	P	P	P	P	P	P	P	P	P	P	P	P	P	P	P	P	P	P	P	A	P	P	P	P	P	P	P	7D	301
ERR040134	lineage4.3.4.2.1	764995,931123,1132368,1502120,3977226	Mtb: Euro-American - Lineage 4.3.4 & sublineages - (pks15/1:7D, RD174)	P	P	P	P	P	P	P	P	P	P	P	P	P	P	P	P	P	P	P	P	P	P	A	P	P	P	P	P	P	P	7D	403
ERR040142	lineage4.3.4.2.1	764995,931123,1132368,1502120,3977226	Mtb: Euro-American - Lineage 4.3.4 & sublineages - (pks15/1:7D, RD174)	P	P	P	P	P	P	P	P	P	P	P	P	P	P	P	P	P	P	P	P	P	P	A	P	P	P	P	P	P	P	7D	283
ERR400441	lineage4.3.4.2.1	764995,931123,1132368,1502120,3977226	Mtb: Euro-American - Lineage 4.3.4 & sublineages - (pks15/1:7D, RD174)	P	P	P	P	P	P	P	P	P	P	P	P	P	P	P	P	P	P	P	P	P	P	A	P	P	P	P	P	P	P	7D	195
ERR038754	lineage4.4.1.1	355181,931123,4151558,4307886	Mtb: Euro-American - Lineage 4.2, 4.4, 4.7 H37Rv-like and others - (pks15/1:7D)	P	P	P	P	P	P	P	P	P	P	P	P	P	P	P	P	P	P	P	P	P	P	P	P	P	P	P	P	P	P	7D	396
ERR040124	lineage4.4.1.1	355181,931123,4151558,4307886	Mtb: Euro-American - Lineage 4.2, 4.4, 4.7 H37Rv-like and others - (pks15/1:7D)	P	P	P	P	P	P	P	P	P	P	P	P	P	P	P	P	P	P	P	P	P	P	P	P	P	P	P	P	P	P	7D	398
ERR040128	lineage4.4.1.1	355181,931123,4151558,4307886	Mtb: Euro-American - Lineage 4.2, 4.4, 4.7 H37Rv-like and others - (pks15/1:7D)	P	P	P	P	P	P	P	P	P	P	P	P	P	P	P	P	P	P	P	P	P	P	P	P	P	P	P	P	P	P	7D	282
ERR040130	lineage4.4.1.1	355181,931123,4151558,4307886	Mtb: Euro-American - Lineage 4.2, 4.4, 4.7 H37Rv-like and others - (pks15/1:7D)	P	P	P	P	P	P	P	P	P	P	P	P	P	P	P	P	P	P	P	P	P	P	P	P	P	P	P	P	P	P	7D	389
ERR400475	lineage4.4.1.2	931123,2694560,4151558,4307886	Mtb: Euro-American - Lineage 4.2, 4.4, 4.7 H37Rv-like and others - (pks15/1:7D)	P	P	P	P	P	P	P	P	P	P	P	P	P	P	P	P	P	A	P	P	P	P	P	P	P	P	P	P	P	P	7D	174
ERR400358	lineage4	931123	Mtb: Euro-American - Lineage 4.5 - (pks15/1:7D, RD122)	P	P	P	P	P	P	P	P	P	P	P	P	P	P	P	P	P	P	P	P	P	A	P	P	P	P	P	P	P	P	7D	96
ERR400491	lineage4.5	931123,1719757	Mtb: Euro-American - Lineage 4.5 - (pks15/1:7D, RD122)	P	P	P	P	P	P	P	P	P	P	P	P	P	P	P	P	P	P	P	P	P	A	P	P	P	P	P	P	P	P	7D	184
ERR400511	lineage4.5	931123,1719757	Mtb: Euro-American - Lineage 4.5 - (pks15/1:7D, RD122)	P	P	P	P	P	P	P	P	P	P	P	P	P	P	P	P	P	P	P	P	P	A	P	P	P	P	P	P	P	P	7D	59
ERR400513	lineage4.5	931123,1719757	Mtb: Euro-American - Lineage 4.5 - (pks15/1:7D, RD122)	P	P	P	P	P	P	P	P	P	P	P	P	P	P	P	P	P	P	P	P	P	A	P	P	P	P	P	P	P	P	7D	86
ERR400514	lineage4.5	931123,1719757	Mtb: Euro-American - Lineage 4.5 - (pks15/1:7D, RD122)	P	P	P	P	P	P	P	P	P	P	P	P	P	P	P	P	P	P	P	P	P	A	P	P	P	P	P	P	P	P	7D	95
ERR400523	lineage4.5	931123,1719757	Mtb: Euro-American - Lineage 4.5 - (pks15/1:7D, RD122)	P	P	P	P	P	P	P	P	P	P	P	P	P	P	P	P	P	P	P	P	P	A	P	P	P	P	P	P	P	P	7D	87
ERR400432	lineage4.6	931123,3466426	Mtb: Euro-American - Lineage 4.2, 4.4, 4.7 H37Rv-like and others - (pks15/1:7D)	P	P	P	P	P	P	P	P	P	P	P	P	P	P	P	P	P	P	P	P	P	P	P	P	P	P	P	P	P	P	7D	165
ERR400395	lineage4.6	931123,3466426	Mtb: Euro-American - Lineage 4.2, 4.4, 4.7 H37Rv-like and others - (pks15/1:7D)	P	P	P	P	P	P	P	P	P	P	P	P	P	P	P	P	P	P	P	P	P	P	P	P	P	P	P	P	P	P	7D	204
ERR400498	lineage4.6	931123,3466426	Mtb: Euro-American - Lineage 4.2, 4.4, 4.7 H37Rv-like and others - (pks15/1:7D)	P	P	P	P	P	P	P	P	P	P	P	P	P	P	P	P	P	P	P	P	P	P	P	P	P	P	P	P	P	P	7D	179
ERR400522	lineage4.6	931123,3466426	Mtb: Euro-American - Lineage 4.2, 4.4, 4.7 H37Rv-like and others - (pks15/1:7D)	P	P	P	P	P	P	P	P	P	P	P	P	P	P	P	P	P	P	P	P	P	P	P	P	P	P	P	P	P	P	7D	83
ERR400473	lineage4.6.1	931123,3466426,4260268	Mtb: Euro-American - Lineage 4.6.1 & sublineages - (pks15/1:7D, RD724)	P	P	P	P	P	P	P	P	P	P	P	P	P	P	P	P	P	P	P	P	P	P	P	P	P	P	P	A	P	P	7D	191
ERR038738	lineage4.6.1.1	874787,931123,3466426,4260268	Mtb: Euro-American - Lineage 4.6.1 & sublineages - (pks15/1:7D, RD724)	P	P	P	P	P	P	P	P	P	P	P	P	P	P	P	P	P	P	P	P	P	P	P	P	P	P	P	A	P	P	7D	437
ERR400393	lineage4.6.1.2	931123,1501468,3466426,4260268	Mtb: Euro-American - Lineage 4.6.1 & sublineages - (pks15/1:7D, RD724)	P	P	P	P	P	P	P	P	P	P	P	P	P	P	P	P	P	P	P	P	P	P	P	P	P	P	P	A	P	P	7D	169
ERR400500	lineage4.6.1.2	931123,1501468,3466426,4260268	Mtb: Euro-American - Lineage 4.6.1 & sublineages - (pks15/1:7D, RD724)	P	P	P	P	P	P	P	P	P	P	P	P	P	P	P	P	P	P	P	P	P	P	P	P	P	P	P	A	P	P	7D	176
ERR038739	lineage4.6.1.2	931123,1501468,3466426,4260268	Mtb: Euro-American - Lineage 4.6.1 & sublineages - (pks15/1:7D, RD724)	P	P	P	P	P	P	P	P	P	P	P	P	P	P	P	P	P	P	P	P	P	P	P	P	P	P	P	A	P	P	7D	510
ERR038740	lineage4.6.1.2	931123,1501468,3466426,4260268	Mtb: Euro-American - Lineage 4.6.1 & sublineages - (pks15/1:7D, RD724)	P	P	P	P	P	P	P	P	P	P	P	P	P	P	P	P	P	P	P	P	P	P	P	P	P	P	P	A	P	P	7D	419
ERR038748	lineage4.6.1.2	931123,1501468,3466426,4260268	Mtb: Euro-American - Lineage 4.6.1 & sublineages - (pks15/1:7D, RD724)	P	P	P	P	P	P	P	P	P	P	P	P	P	P	P	P	P	P	P	P	P	P	P	P	P	P	P	A	P	P	7D	287
ERR038749	lineage4.6.1.2	931123,1501468,3466426,4260268	Mtb: Euro-American - Lineage 4.6.1 & sublineages - (pks15/1:7D, RD724)	P	P	P	P	P	P	P	P	P	P	P	P	P	P	P	P	P	P	P	P	P	P	P	P	P	P	P	A	P	P	7D	335
ERR038750	lineage4.6.1.2	931123,1501468,3466426,4260268	Mtb: Euro-American - Lineage 4.6.1 & sublineages - (pks15/1:7D, RD724)	P	P	P	P	P	P	P	P	P	P	P	P	P	P	P	P	P	P	P	P	P	P	P	P	P	P	P	A	P	P	7D	328
ERR040125	lineage4.6.1.2	931123,1501468,3466426,4260268	Mtb: Euro-American - Lineage 4.6.1 & sublineages - (pks15/1:7D, RD724)	P	P	P	P	P	P	P	P	P	P	P	P	P	P	P	P	P	P	P	P	P	P	P	P	P	P	P	A	P	P	7D	449
ERR040127	lineage4.6.1.2	931123,1501468,3466426,4260268	Mtb: Euro-American - Lineage 4.6.1 & sublineages - (pks15/1:7D, RD724)	P	P	P	P	P	P	P	P	P	P	P	P	P	P	P	P	P	P	P	P	P	P	P	P	P	P	P	A	P	P	7D	362
ERR040131	lineage4.6.1.2	931123,1501468,3466426,4260268	Mtb: Euro-American - Lineage 4.6.1 & sublineages - (pks15/1:7D, RD724)	P	P	P	P	P	P	P	P	P	P	P	P	P	P	P	P	P	P	P	P	P	P	P	P	P	P	P	A	P	P	7D	456
ERR040135	lineage4.6.1.2	931123,1501468,3466426,4260268	Mtb: Euro-American - Lineage 4.6.1 & sublineages - (pks15/1:7D, RD724)	P	P	P	P	P	P	P	P	P	P	P	P	P	P	P	P	P	P	P	P	P	P	P	P	P	P	P	A	P	P	7D	348
ERR400333	lineage4.6.2.1	931123,3466426,3570528,4125058	Mtb: Euro-American - Lineage 4.6.2 & sublineages - (pks15/1:7D, RD726)	P	P	P	P	P	P	P	P	P	P	P	P	P	P	P	P	P	P	P	P	P	P	P	P	P	P	P	P	A	P	7D	73
ERR400316	lineage4.6.2.2	931123,2875883,3466426,4125058	Mtb: Euro-American - Lineage 4.6.2 & sublineages - (pks15/1:7D, RD726)	P	P	P	P	P	P	P	P	P	P	P	P	P	P	P	P	P	A	P	P	P	P	P	P	P	P	P	P	A	P	7D	83
ERR400329	lineage4.6.2.2	931123,2875883,3466426,4125058	Mtb: Euro-American - Lineage 4.6.2 & sublineages - (pks15/1:7D, RD726)	P	P	P	P	P	P	P	P	P	P	P	P	P	P	P	P	P	A	P	P	P	P	P	P	P	P	P	P	A	P	7D	50
ERR400440	lineage4.6.2.2	931123,2875883,3466426,4125058	Mtb: Euro-American - Lineage 4.6.2 & sublineages - (pks15/1:7D, RD726)	P	P	P	P	P	P	P	P	P	P	P	P	P	P	P	P	P	A	P	P	P	P	P	P	P	P	P	P	A	P	7D	224
ERR400483	lineage4.6.2.2	931123,2875883,3466426,4125058	Mtb: Euro-American - Lineage 4.6.2 & sublineages - (pks15/1:7D, RD726)	P	P	P	P	P	P	P	P	P	P	P	P	P	P	P	P	P	A	P	P	P	P	P	P	P	P	P	P	A	P	7D	179
ERR400339	lineage4.7	931123,4249732	Mtb: Euro-American - Lineage 4.2, 4.4, 4.7 H37Rv-like and others - (pks15/1:7D)	P	P	P	P	P	P	P	P	P	P	P	P	P	P	P	P	P	P	P	P	P	P	P	P	P	P	P	P	P	P	7D	73
ERR400319	lineage4.8	931123,3836739	Mtb: Euro-American - Lineage 4.8 - (pks15/1:7D, RD219)	P	P	P	P	P	P	P	P	P	P	P	P	P	P	P	P	P	P	P	P	P	P	P	P	P	P	A	P	P	P	7D	91
ERR400364	lineage4.8	931123,3836739	Mtb: Euro-American - Lineage 4.8 - (pks15/1:7D, RD219)	P	P	P	P	P	P	P	P	P	P	P	P	P	P	P	P	P	P	P	P	P	P	P	P	P	P	A	P	P	P	7D	86
ERR400394	lineage4.8	931123,3836739	Mtb: Euro-American - Lineage 4.8 - (pks15/1:7D, RD219)	P	P	P	P	P	P	P	P	P	P	P	P	P	P	P	P	P	P	P	P	P	P	P	P	P	P	A	P	P	P	7D	207
ERR400398	lineage4.8	931123,3836739	Mtb: Euro-American - Lineage 4.8 - (pks15/1:7D, RD219)	P	P	P	P	P	P	P	P	P	P	P	P	P	P	P	P	P	P	P	P	P	P	P	P	P	P	A	P	P	P	7D	189
ERR400409	lineage4.8	931123,3836739	Mtb: Euro-American - Lineage 4.8 - (pks15/1:7D, RD219)	P	P	P	P	P	P	P	P	P	P	P	P	P	P	P	P	P	P	P	P	P	P	P	P	P	P	A	P	P	P	7D	152
ERR400419	lineage4.8	931123,3836739	Mtb: Euro-American - Lineage 4.8 - (pks15/1:7D, RD219)	P	P	P	P	P	P	P	P	P	P	P	P	P	P	P	P	P	P	P	P	P	P	P	P	P	P	A	P	P	P	7D	189
ERR400426	lineage4.8	931123,3836739	Mtb: Euro-American - Lineage 4.8 - (pks15/1:7D, RD219)	P	P	P	P	P	P	P	P	P	P	P	P	P	P	P	P	P	P	P	P	P	P	P	P	P	P	A	P	P	P	7D	182
ERR400449	lineage4.8	931123,3836739	Mtb: Euro-American - Lineage 4.8 - (pks15/1:7D, RD219)	P	P	P	P	P	P	P	P	P	P	P	P	P	P	P	P	P	P	P	P	P	P	P	P	P	P	A	P	P	P	7D	182
ERR400462	lineage4.8	931123,3836739	Mtb: Euro-American - Lineage 4.8 - (pks15/1:7D, RD219)	P	P	P	P	P	P	P	P	P	P	P	P	P	P	P	P	P	P	P	P	P	P	P	P	P	P	A	P	P	P	7D	179
ERR400543	lineage4.8	931123,3836739	Mtb: Euro-American - Lineage 4.8 - (pks15/1:7D, RD219)	P	P	P	P	P	P	P	P	P	P	P	P	P	P	P	P	P	P	P	P	P	P	P	P	P	P	A	P	P	P	7D	69
ERR400547	lineage4.8	931123,3836739	Mtb: Euro-American - Lineage 4.8 - (pks15/1:7D, RD219)	P	P	P	P	P	P	P	P	P	P	P	P	P	P	P	P	P	P	P	P	P	P	P	P	P	P	A	P	P	P	7D	70
ERR400550	lineage4.8	931123,3836739	Mtb: Euro-American - Lineage 4.8 - (pks15/1:7D, RD219)	P	P	P	P	P	P	P	P	P	P	P	P	P	P	P	P	P	P	P	P	P	P	P	P	P	P	A	P	P	P	7D	65
ERR038742	lineage4.8	931123,3836739	Mtb: Euro-American - Lineage 4.8 - (pks15/1:7D, RD219)	P	P	P	P	P	P	P	P	P	P	P	P	P	P	P	P	P	P	P	P	P	P	P	P	P	P	A	P	P	P	7D	122
ERR038747	lineage4.8	931123,3836739	Mtb: Euro-American - Lineage 4.8 - (pks15/1:7D, RD219)	P	P	P	P	P	P	P	P	P	P	P	P	P	P	P	P	P	P	P	P	P	P	P	P	P	P	A	P	P	P	7D	299
ERR040122	lineage4.8	931123,3836739	Mtb: Euro-American - Lineage 4.8 - (pks15/1:7D, RD219)	P	P	P	P	P	P	P	P	P	P	P	P	P	P	P	P	P	P	P	P	P	P	P	P	P	P	A	P	P	P	7D	297
ERR040138	lineage4.9	931123,1759252	Mtb: Euro-American - Lineage 4.2, 4.4, 4.7 H37Rv-like and others - (pks15/1:7D)	P	P	P	P	P	P	P	P	P	P	P	P	P	P	P	P	P	P	P	P	P	P	P	P	P	P	P	P	P	P	7D	294
ERR400492			M.africanum I - Lineage 5 - (RD9, 711)	A	A	P	P	P	P	A	P	P	P	P	P	P	P	P	P	P	P	P	P	P	P	A	P	P	P	P	P	P	A	Complete	108
ERR400537			M.africanum II - Lineage 6 - (RD9, 7,8,10, pks15/1:6D, 702)	A	P	A	P	P	P	P	P	A	A	A	P	P	P	P	P	P	P	P	P	P	P	P	P	P	P	P	P	P	P	6D	94
SRR1049958			M.africanum II - Lineage 6 - (RD9, 7,8,10, pks15/1:6D, 702)	A	P	A	P	P	P	P	P	A	A	A	P	P	P	P	P	P	P	P	P	P	P	P	P	P	P	P	P	P	P	6D	214
SRR1049960			M.africanum II - Lineage 6 - (RD9, 7,8,10, pks15/1:6D, 702)	A	P	A	P	P	P	P	P	A	A	A	P	P	P	P	P	P	P	P	P	P	P	P	P	P	P	P	P	P	P	6D	155
SRR1103387			M.africanum II - Lineage 6 - (RD9, 7,8,10, pks15/1:6D, 702)	A	P	A	P	P	P	P	P	A	A	A	P	P	P	P	P	P	P	P	P	P	P	P	P	P	P	P	P	P	P	6D	90
SRR1103472			M.africanum II - Lineage 6 - (RD9, 7,8,10, pks15/1:6D, 702)	A	P	A	P	P	P	P	P	A	A	A	P	P	P	P	P	P	P	P	P	P	P	P	P	P	P	P	P	P	P	6D	91
SRR1103551			M.africanum II - Lineage 6 - (RD9, 7,8,10, pks15/1:6D, 702)	A	P	A	P	P	P	P	P	A	A	A	P	P	P	P	P	P	P	P	P	P	P	P	P	P	P	P	P	P	P	6D	68
SRR1162469			M.africanum II - Lineage 6 - (RD9, 7,8,10, pks15/1:6D, 702)	A	P	A	P	P	P	P	P	A	A	A	P	P	P	P	P	P	P	P	P	P	P	P	P	P	P	P	P	P	P	6D	609
SRR1162470			M.africanum II - Lineage 6 - (RD9, 7,8,10, pks15/1:6D, 702)	A	P	A	P	P	P	P	P	A	A	A	P	P	P	P	P	P	P	P	P	P	P	P	P	P	P	P	P	P	P	6D	597
SRR1162479			M.africanum II - Lineage 6 - (RD9, 7,8,10, pks15/1:6D, 702)	A	P	A	P	P	P	P	P	A	A	A	P	P	P	P	P	P	P	P	P	P	P	P	P	P	P	P	P	P	P	6D	550
SRR1162716			M.africanum II - Lineage 6 - (RD9, 7,8,10, pks15/1:6D, 702)	A	P	A	P	P	P	P	P	A	A	A	P	P	P	P	P	P	P	P	P	P	P	P	P	P	P	P	P	P	P	6D	446
SRR1162788			M.africanum II - Lineage 6 - (RD9, 7,8,10, pks15/1:6D, 702)	A	P	A	P	P	P	P	P	A	A	A	P	P	P	P	P	P	P	P	P	P	P	P	P	P	P	P	P	P	P	6D	410
SRR1162789			M.africanum II - Lineage 6 - (RD9, 7,8,10, pks15/1:6D, 702)	A	P	A	P	P	P	P	P	A	A	A	P	P	P	P	P	P	P	P	P	P	P	P	P	P	P	P	P	P	P	6D	342
SRR998592			M.africanum II - Lineage 6 - (RD9, 7,8,10, pks15/1:6D, 702)	A	P	A	P	P	P	P	P	A	A	A	P	P	P	P	P	P	P	P	P	P	P	P	P	P	P	P	P	P	P	6D	71
SRR998593			M.africanum II - Lineage 6 - (RD9, 7,8,10, pks15/1:6D, 702)	A	P	A	P	P	P	P	P	A	A	A	P	P	P	P	P	P	P	P	P	P	P	P	P	P	P	P	P	P	P	6D	70
SRR998594			M.africanum II - Lineage 6 - (RD9, 7,8,10, pks15/1:6D, 702)	A	P	A	P	P	P	P	P	A	A	A	P	P	P	P	P	P	P	P	P	P	P	P	P	P	P	P	P	P	P	6D	25
SRR998595			M.africanum II - Lineage 6 - (RD9, 7,8,10, pks15/1:6D, 702)	A	P	A	P	P	P	P	P	A	A	A	P	P	P	P	P	P	P	P	P	P	P	P	P	P	P	P	P	P	P	6D	26
SRR998624			M.africanum II - Lineage 6 - (RD9, 7,8,10, pks15/1:6D, 702)	A	P	A	P	P	P	P	P	A	A	A	P	P	P	P	P	P	P	P	P	P	P	P	P	P	P	P	P	P	P	6D	35
SRR998626			M.africanum II - Lineage 6 - (RD9, 7,8,10, pks15/1:6D, 702)	A	P	A	P	P	P	P	P	A	A	A	P	P	P	P	P	P	P	P	P	P	P	P	P	P	P	P	P	P	P	6D	33
SRR998648			M.africanum II - Lineage 6 - (RD9, 7,8,10, pks15/1:6D, 702)	A	P	A	P	P	P	P	P	A	A	A	P	P	P	P	P	P	P	P	P	P	P	P	P	P	P	P	P	P	P	6D	26
SRR998649			M.africanum II - Lineage 6 - (RD9, 7,8,10, pks15/1:6D, 702)	A	P	A	P	P	P	P	P	A	A	A	P	P	P	P	P	P	P	P	P	P	P	P	P	P	P	P	P	P	P	6D	27
SRR998650			M.africanum II - Lineage 6 - (RD9, 7,8,10, pks15/1:6D, 702)	A	P	A	P	P	P	P	P	A	A	A	P	P	P	P	P	P	P	P	P	P	P	P	P	P	P	P	P	P	P	6D	52
SRR998651			M.africanum II - Lineage 6 - (RD9, 7,8,10, pks15/1:6D, 702)	A	P	A	P	P	P	P	P	A	A	A	P	P	P	P	P	P	P	P	P	P	P	P	P	P	P	P	P	P	P	6D	53
SRR998652			M.africanum II - Lineage 6 - (RD9, 7,8,10, pks15/1:6D, 702)	A	P	A	P	P	P	P	P	A	A	A	P	P	P	P	P	P	P	P	P	P	P	P	P	P	P	P	P	P	P	6D	110
SRR998653			M.africanum II - Lineage 6 - (RD9, 7,8,10, pks15/1:6D, 702)	A	P	A	P	P	P	P	P	A	A	A	P	P	P	P	P	P	P	P	P	P	P	P	P	P	P	P	P	P	P	6D	47
SRR998654			M.africanum II - Lineage 6 - (RD9, 7,8,10, pks15/1:6D, 702)	A	P	A	P	P	P	P	P	A	A	A	P	P	P	P	P	P	P	P	P	P	P	P	P	P	P	P	P	P	P	6D	112
SRR998655			M.africanum II - Lineage 6 - (RD9, 7,8,10, pks15/1:6D, 702)	A	P	A	P	P	P	P	P	A	A	A	P	P	P	P	P	P	P	P	P	P	P	P	P	P	P	P	P	P	P	6D	45
SRR998625			Unidentified	A	P	P	P	P	P	P	P	P	P	P	P	P	P	P	P	P	P	P	P	P	P	P	P	P	P	P	P	P	P	6D	20
SRR998627			Unidentified	A	P	P	P	P	P	P	P	P	P	P	P	P	P	P	P	P	P	P	P	P	P	P	P	P	P	P	P	P	P	6D	20
SRR1049959			Unidentified	P	P	P	P	P	P	P	P	P	P	P	P	P	P	P	P	P	P	P	P	P	P	P	P	P	P	P	P	P	P	6D	21
ERR266121			M.Canettii - (RD12bov, 12can)	P	P	P	P	P	P	P	P	P	P	P	P	A	P	P	P	P	P	P	P	P	P	P	P	P	P	P	P	P	P	Complete	461
ERR015598			M.Canettii - (RD12bov, 12can)	P	P	P	P	P	P	P	P	P	P	P	A	A	P	P	P	P	P	P	P	P	P	P	P	P	P	P	P	P	P	Complete	120
ERR266106			M.Canettii - (RD12bov, 12can)	P	P	P	P	P	P	P	P	P	P	P	A	A	P	P	P	P	P	P	P	P	P	P	P	P	P	P	P	P	P	Complete	156
ERR266107			M.Canettii - (RD12bov, 12can)	P	P	P	P	P	P	P	P	P	P	P	A	A	P	P	P	P	P	P	P	P	P	P	P	P	P	P	P	P	P	Complete	349
ERR266108			M.Canettii - (RD12bov, 12can)	P	P	P	P	P	P	P	P	P	P	P	A	A	P	P	P	P	P	P	P	P	P	P	P	P	P	P	P	P	P	Complete	180
ERR266109			M.Canettii - (RD12bov, 12can)	P	P	P	P	P	P	P	P	P	P	P	A	A	P	P	P	P	P	P	P	P	P	P	P	P	P	P	P	P	P	Complete	147
ERR266110			M.Canettii - (RD12bov, 12can)	P	P	P	P	P	P	P	P	P	P	P	A	A	P	P	P	P	P	P	P	P	P	P	P	P	P	P	P	P	P	Complete	97
ERR313113			M.Canettii - (RD12bov, 12can)	P	P	P	P	P	P	P	P	P	P	P	A	A	P	P	P	P	P	P	P	P	P	P	P	P	P	P	P	P	P	Complete	615
ERR313114			M.Canettii - (RD12bov, 12can)	P	P	P	P	P	P	P	P	P	P	P	A	A	P	P	P	P	P	P	P	P	P	P	P	P	P	P	P	P	P	Complete	254
ERR313115			M.Canettii - (RD12bov, 12can)	P	P	P	P	P	P	P	P	P	P	P	A	A	P	P	P	P	P	P	P	P	P	P	P	P	P	P	P	P	P	Complete	183
ERR313116			M.Canettii - (RD12bov, 12can)	P	P	P	P	P	P	P	P	P	P	P	A	A	P	P	P	P	P	P	P	P	P	P	P	P	P	P	P	P	P	Complete	64
ERR313117			M.Canettii - (RD12bov, 12can)	P	P	P	P	P	P	P	P	P	P	P	A	A	P	P	P	P	P	P	P	P	P	P	P	P	P	P	P	P	P	Complete	39
ERR266120			M.Canettii - (RD12bov, 12can)	P	P	P	P	P	P	P	P	P	P	P	A	A	P	P	P	P	P	P	P	P	P	P	P	P	P	P	P	P	P	Complete	120
ERR266125			Mtb: East Asian - Lineage 2 - (RD105); M.Canettii - (RD12bov, 12can)	P	P	P	P	P	P	P	P	P	P	P	A	A	A	P	P	P	P	P	P	P	P	P	P	P	P	P	P	P	P	Complete	340
ERR266122			M.Canettii - (RD12bov, 12can)	P	P	P	P	P	P	P	P	P	P	P	A	A	P	P	P	P	P	P	A	P	P	P	P	P	P	P	P	P	P	Complete	193
ERR266126			M.Canettii - (RD12bov, 12can)	P	P	P	P	P	P	P	P	P	P	P	P	A	P	P	P	P	P	P	A	P	P	P	P	P	P	P	P	P	P	Complete	119
ERR266123			M.Canettii - (RD12bov, 12can)	P	P	P	P	P	P	P	P	P	P	P	A	A	P	P	P	P	P	P	A	P	P	P	P	P	P	P	P	P	P	Complete	447
ERR400386			M.bovis (classical) - (RD9, 7,8,10, pks15/1:6D, 12bov, 4)	A	P	P	A	P	P	P	P	A	A	A	A	P	P	P	P	P	P	P	P	P	P	P	P	P	P	P	P	P	P	6D	154
ERR400460			M.bovis (classical) - (RD9, 7,8,10, pks15/1:6D, 12bov, 4)	A	P	P	A	P	P	P	P	A	A	A	A	P	P	P	P	P	P	P	P	P	P	P	P	P	P	P	P	P	P	6D	180
ERR125598			M.bovis (classical) - (RD9, 7,8,10, pks15/1:6D, 12bov, 4)	A	P	P	A	P	P	P	P	A	A	A	A	P	P	P	P	P	P	P	P	P	P	P	P	P	P	P	P	P	P	6D	121
ERR125599			M.bovis (classical) - (RD9, 7,8,10, pks15/1:6D, 12bov, 4)	A	P	P	A	P	P	P	P	A	A	A	A	P	P	P	P	P	P	P	P	P	P	P	P	P	P	P	P	P	P	6D	107
ERR125600			M.bovis (classical) - (RD9, 7,8,10, pks15/1:6D, 12bov, 4)	A	P	P	A	P	P	P	P	A	A	A	A	P	P	P	P	P	P	P	P	P	P	P	P	P	P	P	P	P	P	6D	75
ERR125601			M.bovis (classical) - (RD9, 7,8,10, pks15/1:6D, 12bov, 4)	A	P	P	A	P	P	P	P	A	A	A	A	P	P	P	P	P	P	P	P	P	P	P	P	P	P	P	P	P	P	6D	77
ERR125602			M.bovis (classical) - (RD9, 7,8,10, pks15/1:6D, 12bov, 4)	A	P	P	A	P	P	P	P	A	A	A	A	P	P	P	P	P	P	P	P	P	P	P	P	P	P	P	P	P	P	6D	111
ERR125603			M.bovis (classical) - (RD9, 7,8,10, pks15/1:6D, 12bov, 4)	A	P	P	A	P	P	P	P	A	A	A	A	P	P	P	P	P	P	P	P	P	P	P	P	P	P	P	P	P	P	6D	95
ERR125604			M.bovis (classical) - (RD9, 7,8,10, pks15/1:6D, 12bov, 4)	A	P	P	A	P	P	P	P	A	A	A	A	P	P	P	P	P	P	P	P	P	P	P	P	P	P	P	P	P	P	6D	80
ERR125605			M.bovis (classical) - (RD9, 7,8,10, pks15/1:6D, 12bov, 4)	A	P	P	A	P	P	P	P	A	A	A	A	P	P	P	P	P	P	P	P	P	P	P	P	P	P	P	P	P	P	6D	139
ERR125606			M.bovis (classical) - (RD9, 7,8,10, pks15/1:6D, 12bov, 4)	A	P	P	A	P	P	P	P	A	A	A	A	P	P	P	P	P	P	P	P	P	P	P	P	P	P	P	P	P	P	6D	75
ERR125607			M.bovis (classical) - (RD9, 7,8,10, pks15/1:6D, 12bov, 4)	A	P	P	A	P	P	P	P	A	A	A	A	P	P	P	P	P	P	P	P	P	P	P	P	P	P	P	P	P	P	6D	110
ERR125608			M.bovis (classical) - (RD9, 7,8,10, pks15/1:6D, 12bov, 4)	A	P	P	A	P	P	P	P	A	A	A	A	P	P	P	P	P	P	P	P	P	P	P	P	P	P	P	P	P	P	6D	88
ERR125609			M.bovis (classical) - (RD9, 7,8,10, pks15/1:6D, 12bov, 4)	A	P	P	A	P	P	P	P	A	A	A	A	P	P	P	P	P	P	P	P	P	P	P	P	P	P	P	P	P	P	6D	101
ERR125610			M.bovis (classical) - (RD9, 7,8,10, pks15/1:6D, 12bov, 4)	A	P	P	A	P	P	P	P	A	A	A	A	P	P	P	P	P	P	P	P	P	P	P	P	P	P	P	P	P	P	6D	86
ERR125611			M.bovis (classical) - (RD9, 7,8,10, pks15/1:6D, 12bov, 4)	A	P	P	A	P	P	P	P	A	A	A	A	P	P	P	P	P	P	P	P	P	P	P	P	P	P	P	P	P	P	6D	123
ERR125612			M.bovis (classical) - (RD9, 7,8,10, pks15/1:6D, 12bov, 4)	A	P	P	A	P	P	P	P	A	A	A	A	P	P	P	P	P	P	P	P	P	P	P	P	P	P	P	P	P	P	6D	130
ERR125613			M.bovis (classical) - (RD9, 7,8,10, pks15/1:6D, 12bov, 4)	A	P	P	A	P	P	P	P	A	A	A	A	P	P	P	P	P	P	P	P	P	P	P	P	P	P	P	P	P	P	6D	97
ERR125614			M.bovis (classical) - (RD9, 7,8,10, pks15/1:6D, 12bov, 4)	A	P	P	A	P	P	P	P	A	A	A	A	P	P	P	P	P	P	P	P	P	P	P	P	P	P	P	P	P	P	6D	139
ERR125615			M.bovis (classical) - (RD9, 7,8,10, pks15/1:6D, 12bov, 4)	A	P	P	A	P	P	P	P	A	A	A	A	P	P	P	P	P	P	P	P	P	P	P	P	P	P	P	P	P	P	6D	135
ERR125616			M.bovis (classical) - (RD9, 7,8,10, pks15/1:6D, 12bov, 4)	A	P	P	A	P	P	P	P	A	A	A	A	P	P	P	P	P	P	P	P	P	P	P	P	P	P	P	P	P	P	6D	110
ERR125617			M.bovis (classical) - (RD9, 7,8,10, pks15/1:6D, 12bov, 4)	A	P	P	A	P	P	P	P	A	A	A	A	P	P	P	P	P	P	P	P	P	P	P	P	P	P	P	P	P	P	6D	105
ERR125618			M.bovis (classical) - (RD9, 7,8,10, pks15/1:6D, 12bov, 4)	A	P	P	A	P	P	P	P	A	A	A	A	P	P	P	P	P	P	P	P	P	P	P	P	P	P	P	P	P	P	6D	115
ERR125619			M.bovis (classical) - (RD9, 7,8,10, pks15/1:6D, 12bov, 4)	A	P	P	A	P	P	P	P	A	A	A	A	P	P	P	P	P	P	P	P	P	P	P	P	P	P	P	P	P	P	6D	85
ERR125620			M.bovis (classical) - (RD9, 7,8,10, pks15/1:6D, 12bov, 4)	A	P	P	A	P	P	P	P	A	A	A	A	P	P	P	P	P	P	P	P	P	P	P	P	P	P	P	P	P	P	6D	120
ERR125621			M.bovis (classical) - (RD9, 7,8,10, pks15/1:6D, 12bov, 4)	A	P	P	A	P	P	P	P	A	A	A	A	P	P	P	P	P	P	P	P	P	P	P	P	P	P	P	P	P	P	6D	97
ERR125622			M.bovis (classical) - (RD9, 7,8,10, pks15/1:6D, 12bov, 4)	A	P	P	A	P	P	P	P	A	A	A	A	P	P	P	P	P	P	P	P	P	P	P	P	P	P	P	P	P	P	6D	107
ERR125623			M.bovis (classical) - (RD9, 7,8,10, pks15/1:6D, 12bov, 4)	A	P	P	A	P	P	P	P	A	A	A	A	P	P	P	P	P	P	P	P	P	P	P	P	P	P	P	P	P	P	6D	125
ERR125624			M.bovis (classical) - (RD9, 7,8,10, pks15/1:6D, 12bov, 4)	A	P	P	A	P	P	P	P	A	A	A	A	P	P	P	P	P	P	P	P	P	P	P	P	P	P	P	P	P	P	6D	103
ERR125625			M.bovis (classical) - (RD9, 7,8,10, pks15/1:6D, 12bov, 4)	A	P	P	A	P	P	P	P	A	A	A	A	P	P	P	P	P	P	P	P	P	P	P	P	P	P	P	P	P	P	6D	76
ERR125626			M.bovis (classical) - (RD9, 7,8,10, pks15/1:6D, 12bov, 4)	A	P	P	A	P	P	P	P	A	A	A	A	P	P	P	P	P	P	P	P	P	P	P	P	P	P	P	P	P	P	6D	105
ERR125627			M.bovis (classical) - (RD9, 7,8,10, pks15/1:6D, 12bov, 4)	A	P	P	A	P	P	P	P	A	A	A	A	P	P	P	P	P	P	P	P	P	P	P	P	P	P	P	P	P	P	6D	121
ERR125628			M.bovis (classical) - (RD9, 7,8,10, pks15/1:6D, 12bov, 4)	A	P	P	A	P	P	P	P	A	A	A	A	P	P	P	P	P	P	P	P	P	P	P	P	P	P	P	P	P	P	6D	81
SRR1657065			M.bovis (classical) - (RD9, 7,8,10, pks15/1:6D, 12bov, 4)	A	P	P	A	P	P	P	P	A	A	A	A	P	P	P	P	P	P	P	P	P	P	P	P	P	P	P	P	P	P	6D	18
SRR1657061			M.bovis (classical) - (RD9, 7,8,10, pks15/1:6D, 12bov, 4)	A	P	P	A	P	P	P	P	A	A	A	A	P	P	P	P	P	P	P	P	P	P	P	P	P	P	P	P	P	P	6D	39
SRR1657063			M.bovis (classical) - (RD9, 7,8,10, pks15/1:6D, 12bov, 4)	A	P	P	A	P	P	P	P	A	A	A	A	P	P	P	P	P	P	P	P	P	P	P	P	P	P	P	P	P	P	6D	17
SRR1657056			M.bovis (classical) - (RD9, 7,8,10, pks15/1:6D, 12bov, 4)	A	P	P	A	P	P	P	P	A	A	A	A	P	P	P	P	P	P	P	P	P	P	P	P	P	P	P	P	P	P	6D	37
SRR1657059			M.bovis (classical) - (RD9, 7,8,10, pks15/1:6D, 12bov, 4)	A	P	P	A	P	P	P	P	A	A	A	A	P	P	P	P	P	P	P	P	P	P	P	P	P	P	P	P	P	P	6D	18
SRR1657101			M.bovis (classical) - (RD9, 7,8,10, pks15/1:6D, 12bov, 4)	A	P	P	A	P	P	P	P	A	A	A	A	P	P	P	P	P	P	P	P	P	P	P	P	P	P	P	P	P	P	6D	5
SRR1657057			M.bovis (classical) - (RD9, 7,8,10, pks15/1:6D, 12bov, 4)	A	P	P	A	P	P	P	P	A	A	A	A	P	P	P	P	P	P	P	P	P	P	P	P	P	P	P	P	P	P	6D	15
SRR1657070			M.bovis (classical) - (RD9, 7,8,10, pks15/1:6D, 12bov, 4)	A	P	P	A	P	P	P	P	A	A	A	A	P	P	P	P	P	P	P	P	P	P	P	P	P	P	P	P	P	P	6D	38
SRR1657068			M.bovis (classical) - (RD9, 7,8,10, pks15/1:6D, 12bov, 4)	A	P	P	A	P	P	P	P	A	A	A	A	P	P	P	P	P	P	P	P	P	P	P	P	P	P	P	P	P	P	6D	36
M.bovis_BCG_AF2122_100bp_100X			M.bovis (classical) - (RD9, 7,8,10, pks15/1:6D, 12bov, 4)	A	P	P	A	P	P	P	P	A	A	A	A	P	P	P	P	P	P	P	P	P	P	P	P	P	P	P	P	P	P	6D	100
M.bovis_BCG_AF2122_100bp_50X			M.bovis (classical) - (RD9, 7,8,10, pks15/1:6D, 12bov, 4)	A	P	P	A	P	P	P	P	A	A	A	A	P	P	P	P	P	P	P	P	P	P	P	P	P	P	P	P	P	P	6D	50
M.bovis_BCG_AF2122_250bp_100X			M.bovis (classical) - (RD9, 7,8,10, pks15/1:6D, 12bov, 4)	A	P	P	A	P	P	P	P	A	A	A	A	P	P	P	P	P	P	P	P	P	P	P	P	P	P	P	P	P	P	6D	100
M.bovis_BCG_AF2122_250bp_50X			M.bovis (classical) - (RD9, 7,8,10, pks15/1:6D, 12bov, 4)	A	P	P	A	P	P	P	P	A	A	A	A	P	P	P	P	P	P	P	P	P	P	P	P	P	P	P	P	P	P	6D	50
M.bovis_BCG_Moreau_100bp_100X			M.bovis BCG (Moreau) - (RD9, 7,8,10, pks15/1:6D, 12bov, 4, 1bcg	A	P	P	A	A	P	P	P	A	A	A	A	P	P	P	P	P	P	P	P	P	P	P	P	P	P	P	P	P	P	6D	100
M.bovis_BCG_Moreau_100bp_50X			M.bovis BCG (Moreau) - (RD9, 7,8,10, pks15/1:6D, 12bov, 4, 1bcg	A	P	P	A	A	P	P	P	A	A	A	A	P	P	P	P	P	P	P	P	P	P	P	P	P	P	P	P	P	P	6D	50
M.bovis_BCG_Moreau_250bp_100X			M.bovis BCG (Moreau) - (RD9, 7,8,10, pks15/1:6D, 12bov, 4, 1bcg	A	P	P	A	A	P	P	P	A	A	A	A	P	P	P	P	P	P	P	P	P	P	P	P	P	P	P	P	P	P	6D	100
M.bovis_BCG_Moreau_250bp_50X			M.bovis BCG (Moreau) - (RD9, 7,8,10, pks15/1:6D, 12bov, 4, 1bcg	A	P	P	A	A	P	P	P	A	A	A	A	P	P	P	P	P	P	P	P	P	P	P	P	P	P	P	P	P	P	6D	50
M.bovis_BCG_PasteurMerieux_100bp_100X			M.bovis BCG (Merieux) - (RD9, 7,8,10, pks15/1:6D, 12bov, 4, 1bcg, 2bcg)	A	P	P	A	A	P	A	A	A	A	A	A	P	P	P	P	P	P	P	P	P	P	P	P	P	P	P	P	P	P	6D	100
M.bovis_BCG_PasteurMerieux_100bp_50X			M.bovis BCG (Merieux) - (RD9, 7,8,10, pks15/1:6D, 12bov, 4, 1bcg, 2bcg)	A	P	P	A	A	P	A	A	A	A	A	A	P	P	P	P	P	P	P	P	P	P	P	P	P	P	P	P	P	P	6D	50
M.bovis_BCG_PasteurMerieux_250bp_100X			M.bovis BCG (Merieux) - (RD9, 7,8,10, pks15/1:6D, 12bov, 4, 1bcg, 2bcg)	A	P	P	A	A	P	A	A	A	A	A	A	P	P	P	P	P	P	P	P	P	P	P	P	P	P	P	P	P	P	6D	100
M.bovis_BCG_PasteurMerieux_250bp_50X			M.bovis BCG (Merieux) - (RD9, 7,8,10, pks15/1:6D, 12bov, 4, 1bcg, 2bcg)	A	P	P	A	A	P	A	A	A	A	A	A	P	P	P	P	P	P	P	P	P	P	P	P	P	P	P	P	P	P	6D	50
SRR650219			M.caprae - (RD9, 7,8,10, pks15/1:6D, 12bov)	A	P	P	P	P	P	P	P	A	A	A	A	P	P	P	P	P	P	P	P	P	P	P	P	P	P	P	P	P	P	6D	28
SRR650221			M.caprae - (RD9, 7,8,10, pks15/1:6D, 12bov)	A	P	P	P	P	P	P	P	A	A	A	A	P	P	P	P	P	P	P	P	P	P	P	P	P	P	P	P	P	P	6D	24
SRR650227			M.caprae - (RD9, 7,8,10, pks15/1:6D, 12bov)	A	P	P	P	P	P	P	P	A	A	A	A	P	P	P	P	P	P	P	P	P	P	P	P	P	P	P	P	P	P	6D	13
SRR650226			Mtb: East-African-Indian - Lineage 3 - (RD750); M.bovis (classical) - (RD9, 7,8,10, pks15/1:6D, 12bov, 4)	A	P	P	A	P	P	P	P	A	A	A	A	P	P	P	A	P	P	P	P	P	P	P	P	P	P	P	P	P	A	Complete	5
ERR027294			M.microti - (RD9, 7,8,10, pks15/1:6D, 1mic)	A	P	P	P	P	A	P	P	A	A	A	P	P	P	P	P	P	P	P	P	P	P	P	P	P	P	P	P	P	P	6D	148
ERR027295			M.microti - (RD9, 7,8,10, pks15/1:6D, 1mic)	A	P	P	P	P	A	P	P	A	A	A	P	P	P	P	P	P	P	P	P	P	P	P	P	P	P	P	P	P	P	6D	87
ERR027297			M.microti - (RD9, 7,8,10, pks15/1:6D, 1mic)	A	P	P	P	P	A	P	P	A	A	A	P	P	P	P	P	P	P	P	P	P	P	P	P	P	P	P	P	P	P	6D	84
ERR027298			M.microti - (RD9, 7,8,10, pks15/1:6D, 1mic)	A	P	P	P	P	A	P	P	A	A	A	P	P	P	P	P	P	P	P	P	P	P	P	P	P	P	P	P	P	P	6D	74
ERR027293			M.microti - (RD9, 7,8,10, pks15/1:6D, 1mic)	A	P	P	P	P	A	P	P	A	A	A	P	P	P	P	P	P	P	P	P	P	P	P	P	P	P	P	P	P	P	Complete	18
SRR1239336			M.pinnipedii - (RD9, 7,8,10, pks15/1:6D, 2seal)	A	P	P	P	P	P	A	P	A	A	A	P	P	P	P	P	P	P	P	P	P	P	P	P	P	P	P	P	P	P	6D	35
SRR1239337			M.pinnipedii - (RD9, 7,8,10, pks15/1:6D, 2seal)	A	P	P	P	P	P	A	P	A	A	A	P	P	P	P	P	P	P	P	P	P	P	P	P	P	P	P	P	P	P	6D	363
SRR1239338			M.pinnipedii - (RD9, 7,8,10, pks15/1:6D, 2seal)	A	P	P	P	P	P	A	P	A	A	A	P	P	P	P	P	P	P	P	P	P	P	P	P	P	P	P	P	P	P	6D	663
SRR1239339			M.pinnipedii - (RD9, 7,8,10, pks15/1:6D, 2seal)	A	P	P	P	P	P	A	P	A	A	A	P	P	P	P	P	P	P	P	P	P	P	P	P	P	P	P	P	P	P	6D	147
SRR1239340			M.pinnipedii - (RD9, 7,8,10, pks15/1:6D, 2seal)	A	P	P	P	P	P	A	P	A	A	A	P	P	P	P	P	P	P	P	P	P	P	P	P	P	P	P	P	P	P	6D	91
SRR1239341			M.pinnipedii - (RD9, 7,8,10, pks15/1:6D, 2seal)	A	P	P	P	P	P	A	P	A	A	A	P	P	P	P	P	P	P	P	P	P	P	P	P	P	P	P	P	P	P	6D	90
