# Supplementary material for: In silico region of difference (RD) analysis of Mycobacterium tuberculosis complex from sequence reads using RD-Analyzer
Source: BMC Genomics. 2016 Nov 2;17:847. doi: 10.1186/s12864-016-3213-1 (PMC5093977; doi:10.1186/s12864-016-3213-1)
Supplement: Additional file 4: Table S4. — Outputs from RD-Analyzer in the validation set of Mtb isolates. (XLS 107 kb) [file 12864_2016_3213_MOESM4_ESM.xls]

## Sheet: Supplementary Table 4
Supplementary Table 4. Outputs from RD-Analyzer in the validation set of Mtb isolates
Accession No.	Barcoding	RD Prediction	RD9	RD711	RD702	RD4	RD1bcg	RD1mic	RD2seal	RD2bcg	RD7	RD8	RD10	RD12bovis	RD12can	RD105	RD239	RD750	RD142	RD150	RD181	RD207	RD115	RD122	RD174	RD182	RD183	RD193	RD219	RD724	RD726	RD761	pks 15/1
ERR552703	lineage1.1.1	Mtb: Indo-Oceanic - Lineage 1 - (RD239)	P	P	P	P	P	P	P	P	P	P	P	P	P	P	A	P	P	P	P	P	P	P	P	P	P	P	P	P	P	P	Complete
ERR028348	lineage1.1.2	Mtb: Indo-Oceanic - Lineage 1 - (RD239)	P	P	P	P	P	P	P	P	P	P	P	P	P	P	A	P	P	P	P	P	P	P	P	P	P	P	P	P	P	P	Complete
ERR233351	lineage1.1.2	Mtb: Indo-Oceanic - Lineage 1 - (RD239)	P	P	P	P	P	P	P	P	P	P	P	P	P	P	A	P	P	P	P	P	P	P	P	P	P	P	P	P	P	P	Complete
ERR552750	lineage1.1.2	Mtb: Indo-Oceanic - Lineage 1 - (RD239)	P	P	P	P	P	P	P	P	P	P	P	P	P	P	A	P	P	P	P	P	P	P	P	P	P	P	P	P	P	P	Complete
SRR2100092	lineage1.1.2	Mtb: Indo-Oceanic - Lineage 1 - (RD239)	P	P	P	P	P	P	P	P	P	P	P	P	P	P	A	P	P	P	P	P	P	P	P	P	P	P	P	P	P	P	Complete
SRR2100288	lineage1.1.2	Mtb: Indo-Oceanic - Lineage 1 - (RD239)	P	P	P	P	P	P	P	P	P	P	P	P	P	P	A	P	P	P	P	P	P	P	P	P	P	P	P	P	P	P	Complete
SRR2101104	lineage1.1.3	Mtb: Indo-Oceanic - Lineage 1 - (RD239)	P	P	P	P	P	P	P	P	P	P	P	P	P	P	A	P	P	P	P	P	P	P	P	P	P	P	P	P	P	P	Complete
SRR2101791	lineage1.2.2	Mtb: Indo-Oceanic - Lineage 1 - (RD239)	P	P	P	P	P	P	P	P	P	P	P	P	P	P	A	P	P	P	P	P	P	P	P	P	P	P	P	P	P	P	Complete
ERR025881	lineage2.1	Mtb: East Asian - Lineage 2.1 - (RD105)	P	P	P	P	P	P	P	P	P	P	P	P	P	A	P	P	P	P	P	P	P	P	P	P	P	P	P	P	P	P	Complete
ERR551044	lineage2.1	Mtb: East Asian - Lineage 2.1 - (RD105)	P	P	P	P	P	P	P	P	P	P	P	P	P	A	P	P	P	P	P	P	P	P	P	P	P	P	P	P	P	P	Complete
ERR234248	lineage2.1	Mtb: East Asian - Lineage 2.1 - (RD105)	P	P	P	P	P	P	P	P	P	P	P	P	P	A	P	P	P	P	P	P	P	P	P	P	P	P	P	P	P	P	Complete
ERR031475	lineage2.1	Mtb: East Asian - Lineage 2.1 - (RD105)	P	P	P	P	P	P	P	P	P	P	P	P	P	A	P	P	P	P	P	P	P	P	P	P	P	P	P	P	P	P	Complete
ERR234216	lineage2.1	Mtb: East Asian - Lineage 2.1 - (RD105)	P	P	P	P	P	P	P	P	P	P	P	P	P	A	P	P	P	P	P	P	P	P	P	P	P	P	P	P	P	P	Complete
ERR026482	lineage2.2.1.1	Mtb: East Asian - Lineage 2.2.1.1 - (RD105,207,181,150)	P	P	P	P	P	P	P	P	P	P	P	P	P	A	P	P	P	A	A	A	P	P	P	P	P	P	P	P	P	P	Complete
ERR234242	lineage2.2.1.1	Mtb: East Asian - Lineage 2.2.1.1 - (RD105,207,181,150)	P	P	P	P	P	P	P	P	P	P	P	P	P	A	P	P	P	A	A	A	P	P	P	P	P	P	P	P	P	P	Complete
ERR234256	lineage2.2.1.1	Mtb: East Asian - Lineage 2.2.1.1 - (RD105,207,181,150)	P	P	P	P	P	P	P	P	P	P	P	P	P	A	P	P	P	A	A	A	P	P	P	P	P	P	P	P	P	P	Complete
ERR551071	lineage2.2.1.1	Mtb: East Asian - Lineage 2.2.1.1 - (RD105,207,181,150)	P	P	P	P	P	P	P	P	P	P	P	P	P	A	P	P	P	A	A	A	P	P	P	P	P	P	P	P	P	P	Complete
ERR551549	lineage2.2.1.1	Mtb: East Asian - Lineage 2.2.1.1 - (RD105,207,181,150)	P	P	P	P	P	P	P	P	P	P	P	P	P	A	P	P	P	A	A	A	P	P	P	P	P	P	P	P	P	P	Complete
ERR019863	lineage2.2.1.2	Mtb: East Asian - Lineage 2.2.1.2 - (RD105,207,181,142)	P	P	P	P	P	P	P	P	P	P	P	P	P	A	P	P	A	P	A	A	P	P	P	P	P	P	P	P	P	P	Complete
ERR025876	lineage2.2.1.2	Mtb: East Asian - Lineage 2.2.1.2 - (RD105,207,181,142)	P	P	P	P	P	P	P	P	P	P	P	P	P	A	P	P	A	P	A	A	P	P	P	P	P	P	P	P	P	P	Complete
ERR031486	lineage2.2.1.2	Mtb: East Asian - Lineage 2.2.1.2 - (RD105,207,181,142)	P	P	P	P	P	P	P	P	P	P	P	P	P	A	P	P	A	P	A	A	P	P	P	P	P	P	P	P	P	P	Complete
ERR234213	lineage2.2.1.2	Mtb: East Asian - Lineage 2.2.1.2 - (RD105,207,181,142)	P	P	P	P	P	P	P	P	P	P	P	P	P	A	P	P	A	P	A	A	P	P	P	P	P	P	P	P	P	P	Complete
ERR234263	lineage2.2.1.2	Mtb: East Asian - Lineage 2.2.1.2 - (RD105,207,181,142)	P	P	P	P	P	P	P	P	P	P	P	P	P	A	P	P	A	P	A	A	P	P	P	P	P	P	P	P	P	P	Complete
ERR067643	lineage2.2.1	Mtb: East Asian - Lineage 2.2.1 - (RD105,207,181)	P	P	P	P	P	P	P	P	P	P	P	P	P	A	P	P	P	P	A	A	P	P	P	P	P	P	P	P	P	P	Complete
ERR067647	lineage2.2.1	Mtb: East Asian - Lineage 2.2.1 - (RD105,207,181)	P	P	P	P	P	P	P	P	P	P	P	P	P	A	P	P	P	P	A	A	P	P	P	P	P	P	P	P	P	P	Complete
ERR108443	lineage2.2.1	Mtb: East Asian - Lineage 2.2.1 - (RD105,207,181)	P	P	P	P	P	P	P	P	P	P	P	P	P	A	P	P	P	P	A	A	P	P	P	P	P	P	P	P	P	P	Complete
ERR144589	lineage2.2.1	Mtb: East Asian - Lineage 2.2.1 - (RD105,207,181)	P	P	P	P	P	P	P	P	P	P	P	P	P	A	P	P	P	P	A	A	P	P	P	P	P	P	P	P	P	P	Complete
ERR257928	lineage2.2.1	Mtb: East Asian - Lineage 2.2.1 - (RD105,207,181)	P	P	P	P	P	P	P	P	P	P	P	P	P	A	P	P	P	P	A	A	P	P	P	P	P	P	P	P	P	P	Complete
ERR403227	lineage2.2.1	Mtb: East Asian - Lineage 2.2.1 - (RD105,207,181)	P	P	P	P	P	P	P	P	P	P	P	P	P	A	P	P	P	P	A	A	P	P	P	P	P	P	P	P	P	P	Complete
ERR403309	lineage2.2.1	Mtb: East Asian - Lineage 2.2.1 - (RD105,207,181)	P	P	P	P	P	P	P	P	P	P	P	P	P	A	P	P	P	P	A	A	P	P	P	P	P	P	P	P	P	P	Complete
ERR550949	lineage2.2.1	Mtb: East Asian - Lineage 2.2.1 - (RD105,207,181)	P	P	P	P	P	P	P	P	P	P	P	P	P	A	P	P	P	P	A	A	P	P	P	P	P	P	P	P	P	P	Complete
ERR552517	lineage2.2.1	Mtb: East Asian - Lineage 2.2.1 - (RD105,207,181)	P	P	P	P	P	P	P	P	P	P	P	P	P	A	P	P	P	P	A	A	P	P	P	P	P	P	P	P	P	P	Complete
ERR552578	lineage2.2.1	Mtb: East Asian - Lineage 2.2.1 - (RD105,207,181)	P	P	P	P	P	P	P	P	P	P	P	P	P	A	P	P	P	P	A	A	P	P	P	P	P	P	P	P	P	P	Complete
ERR552906	lineage2.2.1	Mtb: East Asian - Lineage 2.2.1 - (RD105,207,181)	P	P	P	P	P	P	P	P	P	P	P	P	P	A	P	P	P	P	A	A	P	P	P	P	P	P	P	P	P	P	Complete
ERR553324	lineage2.2.1	Mtb: East Asian - Lineage 2.2.1 - (RD105,207,181)	P	P	P	P	P	P	P	P	P	P	P	P	P	A	P	P	P	P	A	A	P	P	P	P	P	P	P	P	P	P	Complete
SRR2101733	lineage2.2.1	Mtb: East Asian - Lineage 2.2.1 - (RD105,207,181)	P	P	P	P	P	P	P	P	P	P	P	P	P	A	P	P	P	P	A	A	P	P	P	P	P	P	P	P	P	P	Complete
SRR2101776	lineage2.2.1	Mtb: East Asian - Lineage 2.2.1 - (RD105,207,181)	P	P	P	P	P	P	P	P	P	P	P	P	P	A	P	P	P	P	A	A	P	P	P	P	P	P	P	P	P	P	Complete
ERR551086	lineage2.2.2	Mtb: East Asian - Lineage 2.2.2 - (RD105,207)	P	P	P	P	P	P	P	P	P	P	P	P	P	A	P	P	P	P	P	A	P	P	P	P	P	P	P	P	P	P	Complete
SRR2100828	lineage2.2.2	Mtb: East Asian - Lineage 2.2.2 - (RD105,207)	P	P	P	P	P	P	P	P	P	P	P	P	P	A	P	P	P	P	P	A	P	P	P	P	P	P	P	A	P	P	Complete
SRR2101731	lineage2.2.2	Mtb: East Asian - Lineage 2.2.2 - (RD105,207)	P	P	P	P	P	P	P	P	P	P	P	P	P	A	P	P	P	P	P	A	P	P	P	P	P	P	P	A	P	P	Complete
SRR671753	lineage2.2.2	Mtb: East Asian - Lineage 2.2.2 - (RD105,207)	P	P	P	P	P	P	P	P	P	P	P	P	P	A	P	P	P	P	P	A	P	P	P	P	P	P	P	P	P	P	Complete
ERR027457	lineage2.2	Undetermined	P	P	P	P	P	P	P	P	P	P	P	P	P	P	P	P	P	P	P	P	P	P	P	P	P	P	P	P	P	P	Complete
SRR2100328	lineage3.1.1	Mtb: East-African-Indian - Lineage 3 - (RD750)	P	P	P	P	P	P	P	P	P	P	P	P	P	P	P	A	P	P	P	P	P	P	P	P	P	P	P	P	P	P	Complete
SRR2100760	lineage3.1.1	Mtb: East-African-Indian - Lineage 3 - (RD750)	P	P	P	P	P	P	P	P	P	P	P	P	P	P	P	A	P	P	P	P	P	P	P	P	P	P	P	P	P	P	Complete
ERR072040	lineage3	Mtb: East-African-Indian - Lineage 3 - (RD750)	P	P	P	P	P	P	P	P	P	P	P	P	P	P	P	A	P	P	P	P	P	P	P	P	P	P	P	P	P	P	Complete
ERR400468	lineage3	Mtb: East-African-Indian - Lineage 3 - (RD750)	P	P	P	P	P	P	P	P	P	P	P	P	P	P	P	A	P	P	P	P	P	P	P	P	P	P	P	P	P	P	Complete
ERR552449	lineage3	Mtb: East-African-Indian - Lineage 3 - (RD750)	P	P	P	P	P	P	P	P	P	P	P	P	P	P	P	A	P	P	P	P	P	P	P	P	P	P	P	P	P	P	Complete
SRR2100111	lineage3	Mtb: East-African-Indian - Lineage 3 - (RD750)	P	P	P	P	P	P	P	P	P	P	P	P	P	P	P	A	P	P	P	P	P	P	P	P	P	P	P	P	P	P	Complete
SRR2100229	lineage3	Mtb: East-African-Indian - Lineage 3 - (RD750)	P	P	P	P	P	P	P	P	P	P	P	P	P	P	P	A	P	P	P	P	P	P	P	P	P	P	P	P	P	P	Complete
SRR2100953	lineage3	Mtb: East-African-Indian - Lineage 3 - (RD750)	P	P	A	P	P	P	P	P	P	P	P	P	P	P	P	A	P	P	P	P	P	P	P	P	P	P	P	P	P	P	Complete
ERR046950	lineage4.1.1.1	Mtb: Euro-American - Lineage 4.1.1.1 - (pks15/1:7D, RD183)	P	P	P	P	P	P	P	P	P	P	P	P	P	P	P	P	P	P	P	P	P	P	P	P	A	P	P	P	P	P	7D
ERR046988	lineage4.1.1.1	Mtb: Euro-American - Lineage 4.1.1.1 - (pks15/1:7D, RD183)	P	P	P	P	P	P	P	P	P	P	P	P	P	P	P	A	P	P	P	P	P	P	P	P	A	P	P	P	P	P	7D
SRR2100460	lineage4.1.1.1	Mtb: Euro-American - Lineage 4.1.1.1 - (pks15/1:7D, RD183)	P	P	P	P	P	P	P	P	P	P	P	P	P	P	P	P	P	P	P	P	P	P	P	P	A	P	P	P	P	P	7D
SRR2101400	lineage4.1.1.1	Mtb: Euro-American - Lineage 4.1.1.1 - (pks15/1:7D, RD183)	P	P	P	P	P	P	P	P	P	P	P	P	P	P	P	P	P	P	P	P	P	P	P	P	A	P	P	P	P	P	7D
SRR2101486	lineage4.1.1.1	Mtb: Euro-American - Lineage 4.1.1.1 - (pks15/1:7D, RD183)	P	P	P	P	P	P	P	P	P	P	P	P	P	P	P	P	P	P	P	P	P	P	P	P	A	P	P	P	P	P	7D
ERR046913	lineage4.1.1.3	Mtb: Euro-American - Lineage 4.1.1.3 - (pks15/1:7D, RD193)	P	P	P	P	P	P	P	P	P	P	P	P	P	P	P	P	P	P	P	P	P	P	P	P	P	A	P	P	P	P	7D
ERR046917	lineage4.1.1.3	Mtb: Euro-American - Lineage 4.1.1.3 - (pks15/1:7D, RD193)	P	P	P	P	P	P	P	P	P	P	P	P	P	P	P	P	P	P	P	P	P	P	P	P	P	A	P	P	P	P	7D
ERR275208	lineage4.1.1.3	Mtb: Euro-American - Lineage 4.1.1.3 - (pks15/1:7D, RD193)	P	P	P	P	P	P	P	P	P	P	P	P	P	P	P	P	P	P	P	P	P	P	P	P	P	A	P	P	P	P	7D
SRR2100893	lineage4.1.1.3	Mtb: Euro-American - Lineage 4.1.1.3 - (pks15/1:7D, RD193)	P	P	P	P	P	P	P	P	P	P	P	P	P	P	P	P	P	P	P	P	P	P	P	P	P	A	P	P	P	P	7D
SRR2101500	lineage4.1.1.3	Mtb: Euro-American - Lineage 4.1.1.3 - (pks15/1:7D, RD193)	P	P	P	P	P	P	P	P	P	P	P	P	P	P	P	P	P	P	P	P	P	P	P	P	P	A	P	P	P	P	7D
ERR023740	lineage4.1.2.1	Mtb: Euro-American - Lineage 4.1.2.1 - (pks15/1:7D, RD182)	P	P	P	P	P	P	P	P	P	P	P	P	P	P	P	P	P	P	P	P	P	P	P	A	P	P	P	P	P	P	7D
ERR551532	lineage4.1.2.1	Mtb: Euro-American - Lineage 4.1.2.1 - (pks15/1:7D, RD182)	P	P	P	P	P	P	P	P	P	P	P	P	P	P	P	P	P	P	P	P	P	P	P	A	P	P	P	P	P	P	7D
ERR552095	lineage4.1.2.1	Mtb: Euro-American - Lineage 4.1.2.1 - (pks15/1:7D, RD182)	P	P	P	P	P	P	P	P	P	P	P	P	P	P	P	P	P	P	P	P	P	P	P	A	P	P	P	P	P	P	7D
SRR2101450	lineage4.1.2.1	Mtb: Euro-American - Lineage 4.1.2.1 - (pks15/1:7D, RD182)	P	P	P	P	P	P	P	P	P	P	P	P	P	P	P	P	P	P	P	P	P	P	P	A	P	P	P	P	P	P	7D
SRR2101630	lineage4.1.2.1	Mtb: Euro-American - Lineage 4.1.2.1 - (pks15/1:7D, RD182)	P	P	P	P	P	P	P	P	P	P	P	P	P	P	P	P	P	P	P	P	P	P	P	A	P	P	P	P	P	P	7D
SRR2101371	lineage4.3.2.1	Mtb: Euro-American - Lineage 4.3.2.1 - (pks15/1:7D, RD761)	P	P	P	P	P	P	P	P	P	P	P	P	P	P	P	P	P	P	P	P	P	P	P	P	P	P	P	P	P	A	7D
SRR2101385	lineage4.3.2.1	Mtb: Euro-American - Lineage 4.3.2.1 - (pks15/1:7D, RD761)	P	P	P	P	P	P	P	P	P	P	P	P	P	P	P	P	P	P	P	P	P	P	P	P	P	P	P	P	P	A	7D
SRR2101516	lineage4.3.2.1	Mtb: Euro-American - Lineage 4.3.2.1 - (pks15/1:7D, RD761)	P	P	P	P	P	P	P	P	P	P	P	P	P	P	P	P	P	P	P	P	P	P	P	P	P	P	P	P	P	A	7D
SRR2101529	lineage4.3.2.1	Mtb: Euro-American - Lineage 4.3.2.1 - (pks15/1:7D, RD761)	P	P	P	P	P	P	P	P	P	P	P	P	P	P	P	P	P	P	P	P	P	P	P	P	P	P	P	P	P	A	7D
SRR2101804	lineage4.3.2.1	Mtb: Euro-American - Lineage 4.3.2.1 - (pks15/1:7D, RD761)	P	P	P	P	P	P	P	P	P	P	P	P	P	P	P	P	P	P	P	P	P	P	P	P	P	P	P	P	P	A	7D
ERR229928	lineage4.3.3	Mtb: Euro-American - Lineage 4.3.3 - (pks15/1:7D, RD115)	P	P	P	P	P	P	P	P	P	P	P	P	P	P	P	P	P	P	P	P	A	P	P	P	P	P	P	P	P	P	7D
ERR234667	lineage4.3.3	Mtb: Euro-American - Lineage 4.2, 4.4, 4.7 H37Rv-like and others - (pks15/1:7D)	P	P	P	P	P	P	P	P	P	P	P	P	P	P	P	P	P	P	P	P	P	P	P	P	P	P	P	P	P	P	7D
ERR400396	lineage4.3.3	Mtb: Euro-American - Lineage 4.3.3 - (pks15/1:7D, RD115)	P	P	P	P	P	P	P	P	P	P	P	P	P	P	P	P	P	P	P	P	A	P	P	P	P	P	P	P	P	P	7D
ERR551152	lineage4.3.3	Mtb: Euro-American - Lineage 4.3.3 - (pks15/1:7D, RD115)	P	P	P	P	P	P	P	P	P	P	P	P	P	P	P	P	P	P	P	P	A	P	P	P	P	P	P	P	P	P	7D
ERR551924	lineage4.3.3	Mtb: Euro-American - Lineage 4.3.3 - (pks15/1:7D, RD115)	P	P	P	P	P	P	P	P	P	P	P	P	P	P	P	P	P	P	P	P	A	P	P	P	P	P	P	P	P	P	7D
ERR275210	lineage4.3.4.2	Mtb: Euro-American - Lineage 4.3.4 & sublineages - (pks15/1:7D, RD174)	P	P	P	P	P	P	P	P	P	P	P	P	P	P	P	P	P	P	P	P	P	P	A	P	P	P	P	P	P	P	7D
ERR552886	lineage4.3.4.2	Mtb: Euro-American - Lineage 4.3.4 & sublineages - (pks15/1:7D, RD174)	P	P	P	P	P	P	P	P	P	P	P	P	P	P	P	P	P	P	P	P	P	P	A	P	P	P	P	P	P	P	7D
SRR2100728	lineage4.3.4.2	Mtb: Euro-American - Lineage 4.3.4 & sublineages - (pks15/1:7D, RD174)	P	P	P	P	P	P	P	P	P	P	P	P	P	P	P	P	P	P	P	P	P	P	A	P	P	P	P	P	P	P	7D
ERR038744	lineage4.3.4.2.1	Mtb: Euro-American - Lineage 4.3.4 & sublineages - (pks15/1:7D, RD174)	P	P	P	P	P	P	P	P	P	P	P	P	P	P	P	P	P	P	P	P	P	P	A	P	P	P	P	P	P	P	7D
SRR2101547	lineage4.3.4.2.1	Mtb: Euro-American - Lineage 4.3.4 & sublineages - (pks15/1:7D, RD174)	P	P	P	P	P	P	P	P	P	P	P	P	P	P	P	P	P	P	P	P	P	P	A	P	P	P	P	P	P	P	7D
ERR400491	lineage4.5	Mtb: Euro-American - Lineage 4.5 - (pks15/1:7D, RD122)	P	P	P	P	P	P	P	P	P	P	P	P	P	P	P	P	P	P	P	P	P	A	P	P	P	P	P	P	P	P	7D
ERR550661	lineage4.5	Mtb: Euro-American - Lineage 4.5 - (pks15/1:7D, RD122)	P	P	P	P	P	P	P	P	P	P	P	P	P	P	P	P	P	P	P	P	P	A	P	P	P	P	P	P	P	P	7D
ERR552050	lineage4.5	Mtb: Euro-American - Lineage 4.5 - (pks15/1:7D, RD122)	P	P	P	P	P	P	P	P	P	P	P	P	P	P	P	P	P	P	P	P	P	A	P	P	P	P	P	P	P	P	7D
ERR553301	lineage4.5	Mtb: Euro-American - Lineage 4.5 - (pks15/1:7D, RD122)	P	P	P	P	P	P	P	P	P	P	P	P	P	P	P	P	P	P	P	P	P	A	P	P	P	P	P	P	P	P	7D
SRR2100565	lineage4.5	Mtb: Euro-American - Lineage 4.5 - (pks15/1:7D, RD122)	P	P	P	P	P	P	P	P	P	P	P	P	P	P	P	P	P	P	P	P	P	A	P	P	P	P	P	P	P	P	7D
ERR234172	lineage4.6.1.1	Mtb: Euro-American - Lineage 4.6.1 & sublineages - (pks15/1:7D, RD724)	P	P	P	P	P	P	P	P	P	P	P	P	P	P	P	P	P	P	P	P	P	P	P	P	P	P	P	A	P	P	7D
ERR038749	lineage4.6.1.2	Mtb: Euro-American - Lineage 4.6.1 & sublineages - (pks15/1:7D, RD724)	P	P	P	P	P	P	P	P	P	P	P	P	P	P	P	P	P	P	P	P	P	P	P	P	P	P	P	A	P	P	7D
ERR040125	lineage4.6.1.2	Mtb: Euro-American - Lineage 4.6.1 & sublineages - (pks15/1:7D, RD724)	P	P	P	P	P	P	P	P	P	P	P	P	P	P	P	P	P	P	P	P	P	P	P	P	P	P	P	A	P	P	7D
ERR400500	lineage4.6.1.2	Mtb: Euro-American - Lineage 4.6.1 & sublineages - (pks15/1:7D, RD724)	P	P	P	P	P	P	P	P	P	P	P	P	P	P	P	P	P	P	P	P	P	P	P	P	P	P	P	A	P	P	7D
ERR400539	lineage4.6.1.2	Mtb: Euro-American - Lineage 4.6.1 & sublineages - (pks15/1:7D, RD724)	P	P	P	P	P	P	P	P	P	P	P	P	P	P	P	P	P	P	P	P	P	P	P	P	P	P	P	A	P	P	7D
ERR046996	lineage4.6.2.2	Mtb: Euro-American - Lineage 4.6.2 & sublineages - (pks15/1:7D, RD726)	P	P	P	P	P	P	P	P	P	P	P	P	P	P	P	P	P	A	P	P	P	P	P	P	P	P	P	P	A	P	7D
ERR553075	lineage4.6.2.2	Mtb: Euro-American - Lineage 4.6.2 & sublineages - (pks15/1:7D, RD726)	P	P	P	P	P	P	P	P	P	P	P	P	P	P	P	P	P	A	P	P	P	P	P	P	P	P	P	P	A	P	7D
ERR553077	lineage4.6.2.2	Mtb: Euro-American - Lineage 4.6.2 & sublineages - (pks15/1:7D, RD726)	P	P	P	P	P	P	P	P	P	P	P	P	P	P	P	P	P	A	P	P	P	P	P	P	P	P	P	P	A	P	7D
SRR2100402	lineage4.6.2.2	Mtb: Euro-American - Lineage 4.6.2 & sublineages - (pks15/1:7D, RD726)	P	P	P	P	P	P	P	P	P	P	P	P	P	P	P	P	P	A	P	P	P	P	P	P	P	P	P	P	A	P	7D
SRR2100924	lineage4.6.2	Mtb: Euro-American - Lineage 4.2, 4.4, 4.7 H37Rv-like and others - (pks15/1:7D)	P	P	P	P	P	P	P	P	P	P	P	P	P	P	P	P	P	P	P	P	P	P	P	P	P	P	P	P	P	P	7D
ERR046760	lineage4.8	Mtb: Euro-American - Lineage 4.8 - (pks15/1:7D, RD219)	P	P	P	P	P	P	P	P	P	P	P	P	P	P	P	P	P	P	P	P	P	P	P	P	P	P	A	P	P	P	7D
ERR400409	lineage4.8	Mtb: Euro-American - Lineage 4.8 - (pks15/1:7D, RD219)	P	P	P	P	P	P	P	P	P	P	P	P	P	P	P	P	P	P	P	P	P	P	P	P	P	P	A	P	P	P	7D
ERR551119	lineage4.8	Mtb: Euro-American - Lineage 4.8 - (pks15/1:7D, RD219)	P	P	P	P	P	P	P	P	P	P	P	P	P	P	P	P	P	P	P	P	P	P	P	P	P	P	A	P	P	P	7D
ERR551656	lineage4.8	Mtb: Euro-American - Lineage 4.8 - (pks15/1:7D, RD219)	P	P	P	P	P	P	P	P	P	P	P	P	P	P	P	P	P	P	P	P	P	P	P	P	P	P	A	P	P	P	7D
ERR551999	lineage4.8	Mtb: Euro-American - Lineage 4.8 - (pks15/1:7D, RD219)	P	P	P	P	P	P	P	P	P	P	P	P	P	P	P	P	P	P	P	P	P	P	P	P	P	P	A	P	P	P	7D
Concordance		0.97	1	1	0.99	1	1	1	1	1	1	1	1	1	1	0.99	1	0.99	1	0.96	1	1	0.99	1	1	1	1	1	1	0.98	0.99	1	1
